# Supplementary material for: Polyglutamine-expanded ATXN7 alters a specific epigenetic signature underlying photoreceptor identity gene expression in SCA7 mouse retinopathy
Source: J Biomed Sci. 2022 Dec 20;29:107. doi: 10.1186/s12929-022-00892-1 (PMC9768914; doi:10.1186/s12929-022-00892-1)
Supplement: Supplementary file 1 — Additional file 1: Table S1. List of the primers used in the study. Table S2. Photoreceptor specific gene dataset. Table S3. Housekeeping gene dataset. Table S4. CRX direct gene targets. Table S5. NRL direct gene targets. Table S6. Genes downregulated in SCA7 (FC < 0.7, p < 0.05). Table S7. 71 genes coding for proteins located in cilium and OS structures and downregulated in SCA7. Table S8. Genes upregulated in SCA7 (FC > 1.3, p < 0.05). Table S9. Occurrence of TF binding motifs in genomic loci associated with cluster 10. Table S10. Genomic coordinates of 268 super-enhancers predicted by ROSE. Table S11. Genic properties of lncRNAs identified in the retina. [file 12929_2022_892_MOESM1_ESM.xlsx]

## Sheet: Table S1
Table S1. List of the primers used in the study.
Experiment	Primer	Sequence 5'- 3'	Amplicon
Time course qPCR	Rho_F	ACCCTCTACACATCACTCCA	Rho CDS
	Rho_R	AAGACCACACCCATGATAGC
	Opn1sw_F	CACCTGGTTCCTCTTCATCTTC	Opn1sw CDS
	Opn1sw_R	GTTCAGCCTTTTGTGTCGTAG
	Opn1mw_F	GCTACTTCGTTCTGGGACAC	Opn1mw CDS
	Opn1mw_R	CAAATCTCACATTGCCAAAGGG
	Hprt_F	GTAATGATCAGTCAACGGGGGAC	Hprt CDS
	Hprt_R	CCAGCAAGCTTGCAACCTTAACCA
	Rplp0_F	ACCCTGAAGTGCTCGACATC	Rplp0 CDS
	Rplp0_R	AGGAAGGCCTTGACCTTTTC
RNAPII ChIP-qPCR	Gnat1_F	CACCTGTCCTTGTCTCTGATTG	Gnat1 TSS-87 to TSS+17
	Gnat1_R	ACAATCAACTGGCTCTCCAC
	Hprt_F	CAGCGTTTCTGAGCCATTGC	Hprt TSS-46 to TSS+60
	Hprt_R	AAGCGGTCTGAGGAGGAAG
	Pde6g_F	CAAGCACTGGACAGATCTCAG	Pde6g TSS-11 to TSS+86
	Pde6g_R	CGCTCATCAAGGGAAGGATAAA
	Pkm_F	CGCAGCTGTGATAACCTTGA	Pkm TSS+168 to TSS+265
	Pkm_R	TTCCTGCTGCGATACCTAGA
	Rho_F	GCCTTGGTCTCTGTCTACGA	Rho TSS+204 to TSS+302
	Rho_R	CGTTGGAGAAGGGCACATAAA
	Rplp0_F	ACCGCCTGGTTCTCCTATAA	Rplp0 TSS-2 to TSS+102
	Rplp0_R	CGCCCTCCCACAACAAAAC
	18Hoxb1_F	AGTGGAGGGAAGAAGCCAAG	desert region 18kB from Hoxb1
	18Hoxb1_R	GGCTGGTAGGGTCTGAGGTT
	Olfr213_F	CACTCAGTTCTCCACCTTCAG	Olfr213 TSS-64 to TSS+44
	Olfr213_R	GACCCATGTCCTATTCCTTGTT
H3K9ac ChIP-qPCR	18Hoxb1_F	AGTGGAGGGAAGAAGCCAAG	desert region 18kB from Hoxb1
	18Hoxb1_R	GGCTGGTAGGGTCTGAGGTT
	Gapdh_F	CCATCACGTCCTCCATCATC	Gapdh TSS+258 to TSS+374
	Gapdh_R	CAGTCGGAAACTGGGAAGG
	Gnat1_GB_F	GAGTTCCAGCTGTCCCAAG	Gnat1 exon9
	Gnat1_GB_R	ACACCCAAAGGCATGAGGC
	Gnat1_TSS_F	GAGGAGAAGCACTCCAGAGA	Gnat1 TSS+185 to TSS+267
	Gnat1_TSS_R	AGAAGCAGCAGTTTCACAGT
	Hprt_TSS_F	AGCGTCGTGGTGAGCCAAG	Hprt TSS+105 to TSS+249
	Hprt_TSS_R	CCCCGCCATCAAAGAGTCCC
	Hprt_GB_F	CGAGATGTCATGAAGGAGATGG	Hprt exon3
	Hprt_GB_R	AGCAGGTCAGCAAAGAACTTA
	Olfr213_F	CACTCAGTTCTCCACCTTCAG	Olfr213 TSS-64 to TSS+44
	Olfr213_R	GACCCATGTCCTATTCCTTGTT
	Rho_3’UTR_F	CTGGCGTCTCTGGTTGAAG	Rho 3'UTR (TTS-3567 to TTS-3424)
	Rho_3’UTR_R	GGAACTGGAAGGCAAGAGG
	Rho_GB_F	ACTTGGGTTTCTGAGTGTGG	Rho intro2
	Rho_GB_R	GGATCTCCTAGTAACGGCAATG
	Rho_TSS_F	GTCACCGTACAGCACAAGAA	Rho TSS+437 to TSS+529
	Rho_TSS_R	GAATCCTCCGAAGACCATGAAG
	Rplp0_F	CTGGCTTGTCGGATCGCCC	Rplp0 TSS+184 to TSS+301
	Rplp0_R	CAGCTTGAGCCCGGTAACC
H3K27ac ChIP-qPCR	18Hoxb1_F	AGTGGAGGGAAGAAGCCAAG	desert region 18kB from Hoxb1
	18Hoxb1_R	GGCTGGTAGGGTCTGAGGTT
	Gapdh_F	CCATCACGTCCTCCATCATC	Gapdh TSS+258 to TSS+374
	Gapdh_R	CAGTCGGAAACTGGGAAGG
	Gnat1_GB_F	GAGTTCCAGCTGTCCCAAG	Gnat1 exon9
	Gnat1_GB_R	ACACCCAAAGGCATGAGGC
	Gnat1_TSS_F	GAGGAGAAGCACTCCAGAGA	Gnat1 TSS+185 to TSS+267
	Gnat1_TSS_R	AGAAGCAGCAGTTTCACAGT
	Olfr213_F	CACTCAGTTCTCCACCTTCAG	Olfr213 TSS-64 to TSS+44
	Olfr213_R	GACCCATGTCCTATTCCTTGTT
	Rho_3’UTR_F	GGAGACACAGAGAGGGAATATG	Rho 3'UTR (TTS-2687 to TTS-2589)
	Rho_3’UTR_R	TGTAACATAACTACCAGCTGTACTC
	Rho_GB_F	ACTTGGGTTTCTGAGTGTGG	Rho intro2
	Rho_GB_R	GGATCTCCTAGTAACGGCAATG
	Rho_TSS_F	AAATAGTTATCGAGCCGCTGAG	Rho TSS-320 to TSS-214
	Rho_TSS_R	TGACAATGGCTCACTTGACAG
	Rplp0_F	CTGGCTTGTCGGATCGCCC	Rplp0 TSS+184 to TSS+301
	Rplp0_R	CAGCTTGAGCCCGGTAACC
eRNA/mRNA RT-qPCR	Gnat_eRNA_RT	GGCAGTATCGTGAATTCGATGACTCAGGACGAATGACAAA	Gnat1 eRNA
	Gnat1_eRNA_F	CCCAAGCTCCAAGCATAGAA
	Gnat_mRNA_RT	TCATGGTGGCGAATAACGCTGATGGCAATGAACTCGA	Gnat1 CDS
	Gnat1_mRNA_F	AAAGAGGATGCTGAGAAGGATG
	Gnb1_eRNA_RT	GGCAGTATCGTGAATTCGATGTTTGACAGCAGATACCTTCT	Gnb1 eRNA
	Gnb1_eRNA_F	CTCACACAGTTACTGACGATACTT
	Gnb1_mRNA_RT	TCATGGTGGCGAATAACGCTCTGATTGTCATCCAGGAA	Gnb1 CDS
	Gnb1_mRNA_F	TCTGGGAATTATGTGGCCTG
	Grk1_eRNA_RT	GGCAGTATCGTGAATTCGATGTATCCTTGTCCTCTGTCTTTG	Grk1 eRNA
	Grk1_eRNA_F	CCCTGTCTGTAGGCGAAAC
	Grk1_mRNA_RT	TCATGGTGGCGAATAACGCTGAACTTCTCTGGGTACTTC	Grk1 CDS
	Grk1_mRNA_F	TTCTCTGTGGACTACTTTGCC
	Guca1b_eRNA_RT	GGCAGTATCGTGAATTCGATGTTCCCTGTTCCCTTCTTT	Guca1b eRNA
	Guca1b_eRNA_F	GTTCTGTGCTCCCTTTGTTGT
	Guca1b_mRNA_RT	TCATGGTGGCGAATAACGCTCTTCATTACCCACTTATCG	Guca1b mRNA
	Guca1b_mRNA_F	GGTGGACGAGAATGGAGAC
	Hprt_mRNA_RT	TCATGGTGGCGAATAACGCAAGCTTGCAACCTTAACCA	Hprt CDS
	Hprt_mRNA_F	GTAATGATCAGTCAACGGGGGAC
	Plpp2_eRNA_RT	CGGGCAACAGCAATTACACCCCAACCTGACAGCAACTA	Plpp2 eRNA
	Plpp2_eRNA_F	TAGCATGGGATGACCAAACTC
	Plpp2_mRNA_RT	TCATGGTGGCGAATAACGCCAGAGTAGAAGGACAGCCT	Plpp2 mRNA
	Plpp2_mRNA_F	TCTTCGACCCAGTTTCTTGG
	Rho_eRNA_RT	GGCAGTATCGTGAATTCGATGAGACACAGAGAGGGAATAT	Rho eRNA
	Rho_eRNA_F	ACATAACTACCAGCTGTACTCTTTA
	Rho_mRNA_RT	TCATGGTGGCGAATAACGCAAGACCACACCCATGATA	Rho mRNA
	Rho_RNA_F	ACCCTCTACACATCACTCCA
	Sag_eRNA_RT	GGCAGTATCGTGAATTCGATGGAGAACCAAGGAACAACAG	Sag eRNA
	Sag_eRNA_F	TCCCACGACTTAGTAAGGAAGA
	Sag_mRNA_RT	TCATGGTGGCGAATAACGCAAAGTCAACCCCACAGCT	Sag mRNA
	Sag_mRNA_F	GTCCTCACCCAACTCCAAG
	Unc119_eRNA_RT	GGCAGTATCGTGAATTCGATGGGCATTCTTGGCTAGACTT	Unc119 eRNA
	Unc119_eRNA_F	CTAAGCTGTAAGGTCTCCTGTTG
	Unc119_mRNA_RT	GGCAGTATCGTGAATTCGATGAGGAAGGCAGGTGTGAAC	Unc119 mRNA
	Unc119_mRNA_F	AGGTTCAAGATCCGTGACATG
	Tag_1_R	TCATGGTGGCGAATAACGC	eRNA/mRNA amplicons listed above
	Tag_2_R	GGCAGTATCGTGAATTCGATG
	Tag_3_R	CGGGCAACAGCAATTACACC
	Tag_4_R	TCTGTCCTCTGCATCATCG
	Tag_5_R	GTCAGGAGAGCTACGATGCC
	Tag_6_R	ACGGAGGATGGCCAAGGATA
	Tag_7_R	ACTGTTCCATCGCTGTTCGT
	Tag_8_R	AGTTGTACCATCCGGCAGTG
	Tag_9_R	CGATGGTATTCCCACTCCCG
	Tag_10_R	GCCCGTTCAGAGGATGACAA
	Tag_11_R	CAGTTGTACCATCCGGCAGT
Multiplex eRNA/mRNA retina, PR and CB RT-qPCR	M_Grk1_e_RT	AGTTGTACCATCCGGCAGTGCTAGACAGCGGCATTCTT	Grk1 eRNA
	M_Rho_e_RT	GTCAGGAGAGCTACGATGCCAGACACAGAGAGGGAATAT	Rho eRNA
	M_Gnat1_e_RT	ACGGAGGATGGCCAAGGATAACTCAGGACGAATGACAAA	Gnat1 eRNA
	M_Gnb1_e_RT	ACTGTTCCATCGCTGTTCGTTCTGGGTTTGACAGCAGATAC	Gnb1 eRNA
	M_Unc119_e_RT	TCATGGTGGCGAATAACGCGGCATTCTTGGCTAGACTT	Unc119 eRNA
	M_Guca1b_e_RT	CGATGGTATTCCCACTCCCGTTCCCTGTTCCCTTCTTT	Guca1b eRNA
	M_Hprt_e_RT	CAGTTGTACCATCCGGCAGTAGAGGATCTGTGTGGTAAAG	Hprt antisens
	M_Sag_e_RT	GCCCGTTCAGAGGATGACAAGAGAACCAAGGAACAACAG	Sag eRNA
	M_Rho m_RT	GTCAGGAGAGCTACGATGCCAAGACCACACCCATGATA	Rho mRNA
	M_Gnat1_m_RT	ACGGAGGATGGCCAAGGATATGATGGCAATGAACTCGA	Gnat1 mRNA
	M_Gnb1_m_RT	ACTGTTCCATCGCTGTTCGTTCTGATTGTCATCCAGGAA	Gnb1 mRNA
	M_Grk1_m_RT	AGTTGTACCATCCGGCAGTGTGTGCTGTGTAATAGATGGC	Grk1 mRNA
	M_Guca1b_m_RT	CGATGGTATTCCCACTCCCGTCTTCATTACCCACTTATCG	Guca1b mRNA
	M_Plpp2_m_RT	CGGGCAACAGCAATTACACCCAGAGTAGAAGGACAGCCT	Plpp2 mRNA
	M_Sag_m_RT	GCCCGTTCAGAGGATGACAAAAAGTCAACCCCACAGCT	Sag mRNA
	M_Unc119_m_RT	TCATGGTGGCGAATAACGCAGGAAGGCAGGTGTGAAC	Unc119 mRNA
	M_Hprt_m_RT	CAGTTGTACCATCCGGCAGTAAGCTTGCAACCTTAACCA	Hprt mRNA
	F, R primers from eRNA/mRNA RT-qPCR experimental set
RT: reverse transcription; m: multiplex reverse transcription; PR: photoreceptor enriched material; CB: cerebellum

## Sheet: Table S2
Table S2. Photoreceptor specific gene dataset. The photoreceptor specific gene list combines the genes defined by 1 (DOI: 10.1093/nar/gkw486 ), 2 (DOI: 10.1186/1471-2164-8-42 ) and 3 (DOI: 10.1038/s41467-019-12917-9 ). Genes in bold are downregulated in SCA7 transcriptome (FC < 0.7; p < 0.05). Genes in red encode proteins localized in the cilium and OS structure.
Official Gene Symbol	Official Gene Name	Reference
Abca4	ATP-binding cassette, sub-family A (ABC1), member 4	1
Abcc5	ATP-binding cassette, sub-family C (CFTR/MRP), member 5	3
Adrb1	adrenergic receptor, beta 1	1
Aipl1	aryl hydrocarbon receptor-interacting protein-like 1	1
Ampd2	adenosine monophosphate deaminase 2	1
Ankrd33	ankyrin repeat domain 33	3
Ankrd33b	ankyrin repeat domain 33B	3
Ano2	anoctamin 2	3
Arl4d	ADP-ribosylation factor-like 4D	3
Arr3	arrestin 3, retinal	1
Cabp4	calcium binding protein 4	1
Cabp5	calcium binding protein 5	1
Cacna1f	calcium channel, voltage-dependent, alpha 1F subunit	1
Cc2d2a	coiled-coil and C2 domain containing 2A	3
Cdhr1	cadherin-related family member 1	3
Cltb	clathrin, light polypeptide (Lcb)	1
Cnga1	cyclic nucleotide gated channel alpha 1	3
Cnga3	cyclic nucleotide gated channel alpha 3	2
Cngb1	cyclic nucleotide gated channel beta 1	3
Cngb3	cyclic nucleotide gated channel beta 3	1
Cobll1	Cobl-like 1	3
Crb1	crumbs family member 1, photoreceptor morphogenesis associated	2
Crb2	crumbs family member 2	2
Crx	cone-rod homeobox	1
Dgkd	diacylglycerol kinase, delta	1
Dmd	dystrophin, muscular dystrophy	3
Dpysl3	dihydropyrimidinase Like 3	3
Elovl4	elongation of very long chain fatty acids (FEN1/Elo2, SUR4/Elo3, yeast)-like 4	1
Epb41l2	erythrocyte membrane protein band 4.1 like 2	3
Fam161a	family with sequence similarity 161, member A	1
Gnat1	guanine nucleotide binding protein, alpha transducing 1	1
Gnat2	guanine nucleotide binding protein, alpha transducing 2	1
Gnb1	guanine nucleotide binding protein (G protein), beta 1	1
Gngt1	guanine nucleotide binding protein (G protein), gamma transducing activity polypeptide 1	2
Gngt2	guanine nucleotide binding protein (G protein), gamma transducing activity polypeptide 2	1
Grk1	G protein-coupled receptor kinase 1	1
Guca1a	guanylate cyclase activator 1a (retina)	1
Guca1b	guanylate cyclase activator 1B	1
Heg1	heart development protein with EGF like domains 1	3
Herc3	hect domain and RLD 3	3
Hk2	hexokinase 2	3
Impg1	interphotoreceptor matrix proteoglycan 1	1
Impg2	interphotoreceptor matrix proteoglycan 2	1
Intu	inturned planar cell polarity protein	3
Kcnb1	potassium voltage gated channel, Shab-related subfamily, member 1	3
Kcnv2	potassium channel, subfamily V, member 2	1
Kdm5b	lysine (K)-specific demethylase 5B	3
Mef2c	myocyte enhancer factor 2C	3
Neurod1	neurogenic differentiation 1	3
Nr2e3	nuclear receptor subfamily 2, group E, member 3	1
Nrl	neural retina leucine zipper gene	1
Nxnl1	nucleoredoxin-like 1	2
Olfm1	olfactomedin 1	1
Opn1mw	opsin 1 (cone pigments), medium-wave-sensitive (color blindness, deutan)	1
Opn1sw	opsin 1 (cone pigments), short-wave-sensitive (color blindness, tritan)	1
Osgep	O-sialoglycoprotein endopeptidase	1
Pcbp4	Poly(RC) Binding Protein 4	3
Pdc	phosducin	2
Pde6a	phosphodiesterase 6A, cGMP-specific, rod, alpha	1
Pde6b	phosphodiesterase 6B, cGMP, rod receptor, beta polypeptide	1
Pde6c	phosphodiesterase 6C, cGMP specific, cone, alpha prime	1
Pde6g	phosphodiesterase 6G, cGMP-specific, rod, gamma	1
Pde6h	phosphodiesterase 6H, cGMP-specific, cone, gamma	1
Pdk1	pyruvate dehydrogenase kinase, isoenzyme 1	3
Pfkfb2	6-phosphofructo-2-kinase/fructose-2,6-biphosphatase 2	3
Plekhb1	pleckstrin homology domain containing, family B (evectins) member 1	3
Plpp2	phospholipid phosphatase 2	1
Podxl	podocalyxin-like	3
Ppef2	protein phosphatase, EF hand calcium-binding domain 2	3
Prcd	photoreceptor disc component	3
Prph2	peripherin 2	1
Rbp3	retinol binding protein 3, interstitial	2
Rcvrn	recoverin	1
Rdh12	retinol dehydrogenase 12	2
Rdh8	retinol dehydrogenase 8	2
Reep6	receptor accessory protein 6	1
Rgs9	regulator of G-protein signaling 9	1
Rho	rhodopsin	1
Rims2	regulating synaptic membrane exocytosis 2	3
Rlbp1	retinaldehyde binding protein 1	1
Rom1	rod outer segment membrane protein 1	1
Rp1	retinitis pigmentosa 1 (human)	1
Rp1l1	retinitis pigmentosa 1 homolog like 1	1
Rpgr	retinitis pigmentosa GTPase regulator	2
Rpgrip1	retinitis pigmentosa GTPase regulator interacting protein 1	1
Sag	S-antigen, retina and pineal gland (arrestin)	1
Scaper	S phase cyclin A-associated protein in the ER	3
Slc1a2	solute carrier family 1 (glial high affinity glutamate transporter), member 2	3
Slc24a1	solute carrier family 24 (sodium/potassium/calcium exchanger), member 1	1
Slc24a2	solute carrier family 24 (sodium/potassium/calcium exchanger), member 2	2
Sptbn5	spectrin beta, non-erythrocytic 5	3
Tmem237	transmembrane protein 237	3
Tulp1	tubby like protein 1	1
Unc119	unc-119 lipid binding chaperone	1
Zmynd19	zinc finger, MYND domain containing 19	3

## Sheet: Table S3
Table S3. Housekeeping gene dataset. Housekeeping gene list combines the genes defined by reference 1 (doi:10.1371/journal.pone.0000898) and 2 (doi: 10.1016/j.tig.2013.05.010 ). Genes in bold are downregulated in SCA7 retina (FC < 0.7; p < 0.05).
Official Gene Symbol	Official Gene Name	Reference
Sept2	septin 2	1
Aaas	achalasia, adrenocortical insufficiency, alacrimia	2
Aagab	alpha- and gamma-adaptin binding protein	2
Aamp	angio-associated migratory protein	2
Aar2	AAR2 splicing factor homolog	2
Aars	alanyl-tRNA synthetase	2
Aars2	alanyl-tRNA synthetase 2, mitochondrial	2
Aarsd1	alanyl-tRNA synthetase domain containing 1	2
Aasdhppt	aminoadipate-semialdehyde dehydrogenase-phosphopantetheinyl transferase	2
Aatf	apoptosis antagonizing transcription factor	2
Abcb10	ATP-binding cassette, sub-family B (MDR/TAP), member 10	2
Abcb7	ATP-binding cassette, sub-family B (MDR/TAP), member 7	2
Abcd3	ATP-binding cassette, sub-family D (ALD), member 3	2
Abce1	ATP-binding cassette, sub-family E (OABP), member 1	2
Abcf1	ATP-binding cassette, sub-family F (GCN20), member 1	1
Abcf2	ATP-binding cassette, sub-family F (GCN20), member 2	2
Abcf3	ATP-binding cassette, sub-family F (GCN20), member 3	2
Abhd10	abhydrolase domain containing 10	2
Abhd12	abhydrolase domain containing 12	2
Abhd13	abhydrolase domain containing 13	2
Abhd14a	abhydrolase domain containing 14A	2
Abhd16a	abhydrolase domain containing 16A	2
Abhd4	abhydrolase domain containing 4	2
Abhd8	abhydrolase domain containing 8	2
Abi1	abl-interactor 1	2
Abt1	activator of basal transcription 1	2
Acad9	acyl-Coenzyme A dehydrogenase family, member 9	2
Acadvl	acyl-Coenzyme A dehydrogenase, very long chain	2
Acap3	ArfGAP with coiled-coil, ankyrin repeat and PH domains 3	2
Acbd3	acyl-Coenzyme A binding domain containing 3	2
Acbd5	acyl-Coenzyme A binding domain containing 5	2
Acbd6	acyl-Coenzyme A binding domain containing 6	2
Acin1	apoptotic chromatin condensation inducer 1	2
Acly	ATP citrate lyase	2
Acot13	acyl-CoA thioesterase 13	2
Acot8	acyl-CoA thioesterase 8	2
Acot9	acyl-CoA thioesterase 9	2
Acox1	acyl-Coenzyme A oxidase 1, palmitoyl	2
Acox3	acyl-Coenzyme A oxidase 3, pristanoyl	2
Acp1	acid phosphatase 1, soluble	2
Acsf3	acyl-CoA synthetase family member 3	2
Acsl3	acyl-CoA synthetase long-chain family member 3	2
Acss2	acyl-CoA synthetase short-chain family member 2	2
Actb	actin, beta	1
Actg1	actin, gamma, cytoplasmic 1	1
Actr10	ARP10 actin-related protein 10	2
Actr1a	ARP1 actin-related protein 1A, centractin alpha	1
Actr1b	ARP1 actin-related protein 1B, centractin beta	2
Actr3	ARP3 actin-related protein 3	1
Actr5	ARP5 actin-related protein 5	2
Actr8	ARP8 actin-related protein 8	2
Acvr1	activin A receptor, type 1	2
Acvr1b	activin A receptor, type 1B	2
Adar	adenosine deaminase, RNA-specific	1
Adck2	aarF domain containing kinase 2	2
Add1	adducin 1 (alpha)	1
Adh5	alcohol dehydrogenase 5 (class III), chi polypeptide	2
Adi1	acireductone dioxygenase 1	2
Adipor1	adiponectin receptor 1	2
Adipor2	adiponectin receptor 2	2
Adk	adenosine kinase	2
Adnp	activity-dependent neuroprotective protein	2
Ado	2-aminoethanethiol (cysteamine) dioxygenase	2
Adprh	ADP-ribosylarginine hydrolase	2
Adprhl2	ADP-ribosylhydrolase like 2	2
Adprm	ADP-ribose/CDP-alcohol diphosphatase, manganese dependent	2
Adsl	adenylosuccinate lyase	1
Aes	amino-terminal enhancer of split	2
Aff4	AF4/FMR2 family, member 4	2
Aftph	aftiphilin	2
Agfg1	ArfGAP with FG repeats 1	2
Aggf1	angiogenic factor with G patch and FHA domains 1	2
Agpat1	1-acylglycerol-3-phosphate O-acyltransferase 1 (lysophosphatidic acid acyltransferase, alpha)	2
Agpat3	1-acylglycerol-3-phosphate O-acyltransferase 3	2
Agps	alkylglycerone phosphate synthase	2
Ahcy	S-adenosylhomocysteine hydrolase	2
Ahsa1	AHA1, activator of heat shock protein ATPase 1	2
Aimp1	aminoacyl tRNA synthetase complex-interacting multifunctional protein 1	2
Aip	aryl-hydrocarbon receptor-interacting protein	2
Ak2	adenylate kinase 2	2
Ak3	adenylate kinase 3	2
Akap8	A kinase (PRKA) anchor protein 8	2
Akap9	A kinase (PRKA) anchor protein (yotiao) 9	2
Akip1	A kinase (PRKA) interacting protein 1	2
Akirin1	akirin 1	2
Akirin2	akirin 2	2
Akr1a1	aldo-keto reductase family 1, member A1 (aldehyde reductase)	2
Akt1	thymoma viral proto-oncogene 1	2
Akt1s1	AKT1 substrate 1 (proline-rich)	2
Aktip	thymoma viral proto-oncogene 1 interacting protein	2
Alad	aminolevulinate, delta-, dehydratase	2
Aldh3a2	aldehyde dehydrogenase family 3, subfamily A2	2
Aldh9a1	aldehyde dehydrogenase 9, subfamily A1	2
Alg11	asparagine-linked glycosylation 11 (alpha-1,2-mannosyltransferase)	2
Alg5	asparagine-linked glycosylation 5 (dolichyl-phosphate beta-glucosyltransferase)	2
Alg8	asparagine-linked glycosylation 8 (alpha-1,3-glucosyltransferase)	2
Alg9	asparagine-linked glycosylation 9 (alpha 1,2 mannosyltransferase)	2
Alkbh1	alkB homolog 1, histone H2A dioxygenase	2
Alkbh2	alkB homolog 2, alpha-ketoglutarate-dependent dioxygenase	2
Alkbh3	alkB homolog 3, alpha-ketoglutarate-dependent dioxygenase	2
Alkbh5	alkB homolog 5, RNA demethylase	2
Als2	amyotrophic lateral sclerosis 2 (juvenile)	2
Alyref	Aly/REF export factor	2
Ambra1	autophagy/beclin 1 regulator 1	2
Amd1	S-adenosylmethionine decarboxylase 1	2
Anapc10	anaphase promoting complex subunit 10	2
Anapc11	anaphase promoting complex subunit 11	2
Anapc13	anaphase promoting complex subunit 13	2
Anapc15	anaphase prompoting complex C subunit 15	2
Anapc16	anaphase promoting complex subunit 16	2
Anapc2	anaphase promoting complex subunit 2	2
Anapc5	anaphase-promoting complex subunit 5	1
Anapc7	anaphase promoting complex subunit 7	2
Ankfy1	ankyrin repeat and FYVE domain containing 1	2
Ankhd1	ankyrin repeat and KH domain containing 1	2
Ankrd10	ankyrin repeat domain 10	2
Ankrd17	ankyrin repeat domain 17	2
Ankrd28	ankyrin repeat domain 28	2
Ankrd39	ankyrin repeat domain 39	2
Ankrd46	ankyrin repeat domain 46	2
Ano6	anoctamin 6	2
Anp32a	acidic (leucine-rich) nuclear phosphoprotein 32 family, member A	2
Anp32b	acidic (leucine-rich) nuclear phosphoprotein 32 family, member B	1
Anp32e	acidic (leucine-rich) nuclear phosphoprotein 32 family, member E	2
Anxa6	annexin A6	2
Anxa7	annexin A7	2
Ap1b1	adaptor protein complex AP-1, beta 1 subunit	2
Ap1g1	adaptor protein complex AP-1, gamma 1 subunit	2
Ap1m1	adaptor-related protein complex AP-1, mu subunit 1	2
Ap2a1	adaptor-related protein complex 2, alpha 1 subunit	2
Ap2a2	adaptor-related protein complex 2, alpha 2 subunit	2
Ap2m1	adaptor-related protein complex 2, mu 1 subunit	2
Ap2s1	adaptor-related protein complex 2, sigma 1 subunit	2
Ap3b1	adaptor-related protein complex 3, beta 1 subunit	2
Ap3d1	adaptor-related protein complex 3, delta 1 subunit	2
Ap3m1	adaptor-related protein complex 3, mu 1 subunit	2
Ap3s1	adaptor-related protein complex 3, sigma 1 subunit	2
Ap3s2	adaptor-related protein complex 3, sigma 2 subunit	1
Ap4b1	adaptor-related protein complex AP-4, beta 1	2
Ap5m1	adaptor-related protein complex 5, mu 1 subunit	2
Apeh	acylpeptide hydrolase	2
Apex1	apurinic/apyrimidinic endonuclease 1	2
Apex2	apurinic/apyrimidinic endonuclease 2	2
Aph1a	aph1 homolog A, gamma secretase subunit	2
Api5	apoptosis inhibitor 5	2
Apip	APAF1 interacting protein	2
Apool	apolipoprotein O-like	2
Apopt1	apoptogenic, mitochondrial 1	2
Appl2	adaptor protein, phosphotyrosine interaction, PH domain and leucine zipper containing 2	2
Aptx	aprataxin	2
Araf	Araf proto-oncogene, serine/threonine kinase	2
Arcn1	archain 1	2
Arf1	ADP-ribosylation factor 1	2
Arf3	ADP-ribosylation factor 3	1
Arf5	ADP-ribosylation factor 5	2
Arf6	ADP-ribosylation factor 6	2
Arfgap2	ADP-ribosylation factor GTPase activating protein 2	2
Arfgap3	ADP-ribosylation factor GTPase activating protein 3	2
Arfgef2	ADP-ribosylation factor guanine nucleotide-exchange factor 2 (brefeldin A-inhibited)	2
Arfip1	ADP-ribosylation factor interacting protein 1	2
Arfip2	ADP-ribosylation factor interacting protein 2	2
Arfrp1	ADP-ribosylation factor related protein 1	2
Arhgap1	Rho GTPase activating protein 1	1
Arhgap35	Rho GTPase activating protein 35	2
Arhgap5	Rho GTPase activating protein 5	2
Arhgdia	Rho GDP dissociation inhibitor (GDI) alpha	2
Arhgef10l	Rho guanine nucleotide exchange factor (GEF) 10-like	2
Arhgef11	Rho guanine nucleotide exchange factor (GEF) 11	2
Arhgef40	Rho guanine nucleotide exchange factor (GEF) 40	2
Arih1	ariadne RBR E3 ubiquitin protein ligase 1	2
Arih2	ariadne RBR E3 ubiquitin protein ligase 2	1
Arl1	ADP-ribosylation factor-like 1	2
Arl14ep	ADP-ribosylation factor-like 14 effector protein	2
Arl5a	ADP-ribosylation factor-like 5A	2
Arl6ip4	ADP-ribosylation factor-like 6 interacting protein 4	2
Arl8a	ADP-ribosylation factor-like 8A	2
Arl8b	ADP-ribosylation factor-like 8B	2
Armc1	armadillo repeat containing 1	2
Armc10	armadillo repeat containing 10	2
Armc5	armadillo repeat containing 5	2
Armc6	armadillo repeat containing 6	2
Armc7	armadillo repeat containing 7	2
Armc8	armadillo repeat containing 8	2
Armcx3	armadillo repeat containing, X-linked 3	2
Armcx5	armadillo repeat containing, X-linked 5	2
Arnt	aryl hydrocarbon receptor nuclear translocator	2
Arpc1a	actin related protein 2/3 complex, subunit 1A	2
Arpc2	actin related protein 2/3 complex, subunit 2	1
Arpc5l	actin related protein 2/3 complex, subunit 5-like	2
Arv1	ARV1 homolog, fatty acid homeostasis modulator	2
Asb1	ankyrin repeat and SOCS box-containing 1	2
Asb6	ankyrin repeat and SOCS box-containing 6	2
Asb7	ankyrin repeat and SOCS box-containing 7	2
Asb8	ankyrin repeat and SOCS box-containing 8	2
Ascc1	activating signal cointegrator 1 complex subunit 1	2
Ascc3	activating signal cointegrator 1 complex subunit 3	2
Asf1a	anti-silencing function 1A histone chaperone	2
Ash2l	ash2 (absent, small, or homeotic)-like (Drosophila)	2
Asna1	arsA arsenite transporter, ATP-binding, homolog 1 (bacterial)	2
Asnsd1	asparagine synthetase domain containing 1	2
Aspscr1	alveolar soft part sarcoma chromosome region, candidate 1 (human)	2
Asxl1	additional sex combs like 1	2
Atad1	ATPase family, AAA domain containing 1	2
Atad3a	ATPase family, AAA domain containing 3A	2
Ate1	arginyltransferase 1	2
Atf1	activating transcription factor 1	2
Atf2	activating transcription factor 2	2
Atf4	activating transcription factor 4	1
Atf6	activating transcription factor 6	2
Atf7	activating transcription factor 7	2
Atf7ip	activating transcription factor 7 interacting protein	2
Atg12	autophagy related 12	2
Atg13	autophagy related 13	2
Atg16l1	autophagy related 16-like 1 (S. cerevisiae)	2
Atg2a	autophagy related 2A	2
Atg2b	autophagy related 2B	2
Atg3	autophagy related 3	2
Atg4b	autophagy related 4B, cysteine peptidase	2
Atg4d	autophagy related 4D, cysteine peptidase	2
Atg5	autophagy related 5	2
Atg7	autophagy related 7	2
Atic	5-aminoimidazole-4-carboxamide ribonucleotide formyltransferase/IMP cyclohydrolase	2
Atl2	atlastin GTPase 2	2
Atmin	ATM interactor	2
Atox1	antioxidant 1 copper chaperone	2
Atp2c1	ATPase, Ca++-sequestering	2
Atp5a1	ATP synthase, H+ transporting, mitochondrial F1 complex, alpha subunit 1	1
Atp5b	ATP synthase, H+ transporting mitochondrial F1 complex, beta subunit	1
Atp5c1	ATP synthase, H+ transporting, mitochondrial F1 complex, gamma polypeptide 1	1
Atp5d	ATP synthase, H+ transporting, mitochondrial F1 complex, delta subunit	2
Atp5e	ATP synthase, H+ transporting, mitochondrial F1 complex, epsilon subunit	1
Atp5f1	ATP synthase, H+ transporting, mitochondrial F0 complex, subunit B1	2
Atp5g2	ATP synthase, H+ transporting, mitochondrial F0 complex, subunit C2 (subunit 9)	2
Atp5g3	ATP synthase, H+ transporting, mitochondrial F0 complex, subunit C3 (subunit 9)	2
Atp5h	ATP synthase, H+ transporting, mitochondrial F0 complex, subunit D	2
Atp5j	ATP synthase, H+ transporting, mitochondrial F0 complex, subunit F	2
Atp5j2	ATP synthase, H+ transporting, mitochondrial F0 complex, subunit F2	2
Atp5l	ATP synthase, H+ transporting, mitochondrial F0 complex, subunit G	1
Atp5o	ATP synthase, H+ transporting, mitochondrial F1 complex, O subunit	1
Atp5s	ATP synthase, H+ transporting, mitochondrial F0 complex, subunit S	1
Atp5sl	ATP5S-like	2
Atp6ap1	ATPase, H+ transporting, lysosomal accessory protein 1	2
Atp6v0a2	ATPase, H+ transporting, lysosomal V0 subunit A2	2
Atp6v0b	ATPase, H+ transporting, lysosomal V0 subunit B	2
Atp6v0c	ATPase, H+ transporting, lysosomal V0 subunit C	2
Atp6v0d1	ATPase, H+ transporting, lysosomal V0 subunit D1	2
Atp6v1c1	ATPase, H+ transporting, lysosomal V1 subunit C1	2
Atp6v1d	ATPase, H+ transporting, lysosomal V1 subunit D	1
Atp6v1e1	ATPase, H+ transporting, lysosomal V1 subunit E1	2
Atp6v1f	ATPase, H+ transporting, lysosomal V1 subunit F	2
Atp6v1g1	ATPase, H+ transporting, lysosomal V1 subunit G1	2
Atp6v1h	ATPase, H+ transporting, lysosomal V1 subunit H	2
Atpaf2	ATP synthase mitochondrial F1 complex assembly factor 2	2
Atpif1	ATPase inhibitory factor 1	2
Atraid	all-trans retinoic acid induced differentiation factor	2
Atrn	attractin	2
Atxn10	ataxin 10	1
Atxn1l	ataxin 1-like	2
Atxn2	ataxin 2	2
Atxn2l	ataxin 2-like	2
Atxn7l3	ataxin 7-like 3	2
Atxn7l3b	ataxin 7-like 3B	2
Auh	AU RNA binding protein/enoyl-coenzyme A hydratase	2
Aup1	ancient ubiquitous protein 1	2
Aurkaip1	aurora kinase A interacting protein 1	2
Axin1	axin 1	2
Azi2	5-azacytidine induced gene 2	2
Azin1	antizyme inhibitor 1	2
B3galt6	UDP-Gal:betaGal beta 1,3-galactosyltransferase, polypeptide 6	2
B4galt3	UDP-Gal:betaGlcNAc beta 1,4-galactosyltransferase, polypeptide 3	2
B4galt5	UDP-Gal:betaGlcNAc beta 1,4-galactosyltransferase, polypeptide 5	2
B4galt7	xylosylprotein beta1,4-galactosyltransferase, polypeptide 7 (galactosyltransferase I)	2
Babam1	BRISC and BRCA1 A complex member 1	2
Bad	BCL2-associated agonist of cell death	2
Bag1	BCL2-associated athanogene 1	2
Bag4	BCL2-associated athanogene 4	2
Bag6	BCL2-associated athanogene 6	2
Bahd1	bromo adjacent homology domain containing 1	2
Banf1	barrier to autointegration factor 1	2
Bap1	Brca1 associated protein 1	2
Baz1b	bromodomain adjacent to zinc finger domain, 1B	2
Bbs4	Bardet-Biedl syndrome 4 (human)	2
Bcap29	B cell receptor associated protein 29	2
Bcap31	B cell receptor associated protein 31	2
Bcas2	breast carcinoma amplified sequence 2	2
Bcat2	branched chain aminotransferase 2, mitochondrial	2
Bccip	BRCA2 and CDKN1A interacting protein	2
Bckdha	branched chain ketoacid dehydrogenase E1, alpha polypeptide	2
Bckdk	branched chain ketoacid dehydrogenase kinase	2
Bcl2l1	BCL2-like 1	2
Bcl2l13	BCL2-like 13 (apoptosis facilitator)	2
Bcl7b	B cell CLL/lymphoma 7B	2
Bclaf1	BCL2-associated transcription factor 1	2
Bcs1l	BCS1-like (yeast)	2
Becn1	beclin 1, autophagy related	2
Bfar	bifunctional apoptosis regulator	2
Birc2	baculoviral IAP repeat-containing 2	2
Blmh	bleomycin hydrolase	2
Bloc1s1	biogenesis of lysosomal organelles complex-1, subunit 1	2
Bloc1s2	biogenesis of lysosomal organelles complex-1, subunit 2	2
Bloc1s3	biogenesis of lysosomal organelles complex-1, subunit 3	2
Bloc1s4	biogenesis of lysosomal organelles complex-1, subunit 4, cappuccino	2
Bloc1s6	biogenesis of lysosomal organelles complex-1, subunit 6, pallidin	2
Blzf1	basic leucine zipper nuclear factor 1	2
Bmi1	Bmi1 polycomb ring finger oncogene	2
Bms1	BMS1, ribosome biogenesis factor	2
Bnip1	BCL2/adenovirus E1B interacting protein 1	2
Bnip2	BCL2/adenovirus E1B interacting protein 2	2
Bod1	biorientation of chromosomes in cell division 1	2
Bola1	bolA-like 1 (E. coli)	2
Bola3	bolA-like 3 (E. coli)	2
Bpgm	2,3-bisphosphoglycerate mutase	2
Bpnt1	bisphosphate 3'-nucleotidase 1	2
Bptf	bromodomain PHD finger transcription factor	2
Brat1	BRCA1-associated ATM activator 1	2
Brd2	bromodomain containing 2	2
Brd4	bromodomain containing 4	2
Brd7	bromodomain containing 7	2
Brd9	bromodomain containing 9	2
Brf1	BRF1, RNA polymerase III transcription initiation factor 90 kDa subunit	2
Brf2	BRF2, RNA polymerase III transcription initiation factor 50kDa subunit	2
Brix1	BRX1, biogenesis of ribosomes	2
Brk1	BRICK1, SCAR/WAVE actin-nucleating complex subunit	2
Brms1	breast cancer metastasis-suppressor 1	2
Brpf1	bromodomain and PHD finger containing, 1	2
Brpf3	bromodomain and PHD finger containing, 3	2
Bsdc1	BSD domain containing 1	2
Bsg	basigin	2
Btbd2	BTB (POZ) domain containing 2	2
Btd	biotinidase	2
Btf3	basic transcription factor 3	2
Bub3	BUB3 mitotic checkpoint protein	2
Bzw1	basic leucine zipper and W2 domains 1	2
C1galt1	core 1 synthase, glycoprotein-N-acetylgalactosamine 3-beta-galactosyltransferase, 1	2
C1qbp	complement component 1, q subcomponent binding protein	2
Cab39	calcium binding protein 39	2
Cacybp	calcyclin binding protein	1
Calm1	calmodulin 1	2
Calm2	calmodulin 2	1
Calr	calreticulin	2
Calu	calumenin	2
Camta1	calmodulin binding transcription activator 1	2
Camta2	calmodulin binding transcription activator 2	2
Cant1	calcium activated nucleotidase 1	2
Canx	calnexin	1
Capn1	calpain 1	2
Capn7	calpain 7	2
Capns1	calpain, small subunit 1	2
Caprin1	cell cycle associated protein 1	2
Capza2	capping protein (actin filament) muscle Z-line, alpha 2	2
Capzb	capping protein (actin filament) muscle Z-line, beta	1
Cars	cysteinyl-tRNA synthetase	1
Cars2	cysteinyl-tRNA synthetase 2 (mitochondrial)(putative)	2
Casc3	cancer susceptibility candidate 3	2
Casc4	cancer susceptibility candidate 4	2
Casp3	caspase 3	2
Casp7	caspase 7	2
Casp9	caspase 9	1
Cbfb	core binding factor beta	1
Cbr4	carbonyl reductase 4	2
Cbx3	chromobox 3	2
Cbx5	chromobox 5	2
Cc2d1a	coiled-coil and C2 domain containing 1A	2
Cc2d1b	coiled-coil and C2 domain containing 1B	2
Ccar1	cell division cycle and apoptosis regulator 1	2
Ccdc12	coiled-coil domain containing 12	2
Ccdc124	coiled-coil domain containing 124	2
Ccdc127	coiled-coil domain containing 127	2
Ccdc130	coiled-coil domain containing 130	2
Ccdc137	coiled-coil domain containing 137	2
Ccdc149	coiled-coil domain containing 149	2
Ccdc174	coiled-coil domain containing 174	2
Ccdc22	coiled-coil domain containing 22	2
Ccdc25	coiled-coil domain containing 25	2
Ccdc47	coiled-coil domain containing 47	2
Ccdc50	coiled-coil domain containing 50	2
Ccdc51	coiled-coil domain containing 51	2
Ccdc59	coiled-coil domain containing 59	2
Ccdc71	coiled-coil domain containing 71	2
Ccdc86	coiled-coil domain containing 86	2
Ccdc92	coiled-coil domain containing 92	2
Ccdc94	coiled-coil domain containing 94	2
Ccm2	cerebral cavernous malformation 2	2
Ccnb1ip1	cyclin B1 interacting protein 1	2
Ccndbp1	cyclin D-type binding-protein 1	2
Ccng1	cyclin G1	2
Ccnh	cyclin H	2
Ccni	cyclin I	1
Ccnk	cyclin K	2
Ccnl1	cyclin L1	2
Ccnl2	cyclin L2	2
Ccny	cyclin Y	2
Ccpg1	cell cycle progression 1	2
Cct3	chaperonin containing Tcp1, subunit 3 (gamma)	2
Cct4	chaperonin containing Tcp1, subunit 4 (delta)	1
Cct5	chaperonin containing Tcp1, subunit 5 (epsilon)	2
Cct7	chaperonin containing Tcp1, subunit 7 (eta)	2
Cct8	chaperonin containing Tcp1, subunit 8 (theta)	2
Cd164	CD164 antigen	2
Cd320	CD320 antigen	2
Cd46	CD46 antigen, complement regulatory protein	2
Cd63	CD63 antigen	2
Cd81	CD81 antigen	2
Cd82	CD82 antigen	2
Cd99l2	CD99 antigen-like 2	2
Cdc123	cell division cycle 123	2
Cdc16	CDC16 cell division cycle 16	2
Cdc23	CDC23 cell division cycle 23	2
Cdc27	cell division cycle 27	2
Cdc37	cell division cycle 37	2
Cdc37l1	cell division cycle 37-like 1	2
Cdc40	cell division cycle 40	2
Cdc42	cell division cycle 42	2
Cdc5l	cell division cycle 5-like (S. pombe)	2
Cdip1	cell death inducing Trp53 target 1	2
Cdipt	CDP-diacylglycerol--inositol 3-phosphatidyltransferase (phosphatidylinositol synthase)	1
Cdk12	cyclin-dependent kinase 12	2
Cdk13	cyclin-dependent kinase 13	2
Cdk16	cyclin-dependent kinase 16	2
Cdk2ap1	CDK2 (cyclin-dependent kinase 2)-associated protein 1	2
Cdk4	cyclin-dependent kinase 4	2
Cdk5rap1	CDK5 regulatory subunit associated protein 1	2
Cdk8	cyclin-dependent kinase 8	2
Cdk9	cyclin-dependent kinase 9 (CDC2-related kinase)	2
Cds2	CDP-diacylglycerol synthase (phosphatidate cytidylyltransferase) 2	2
Cdv3	carnitine deficiency-associated gene expressed in ventricle 3	2
Cdyl	chromodomain protein, Y chromosome-like	2
Cebpg	CCAAT/enhancer binding protein (C/EBP), gamma	2
Cebpz	CCAAT/enhancer binding protein zeta	2
Celf1	CUGBP, Elav-like family member 1	2
Cenpb	centromere protein B	2
Cenpt	centromere protein T	2
Cep104	centrosomal protein 104	2
Cep57	centrosomal protein 57	2
Cep63	centrosomal protein 63	2
Cerk	ceramide kinase	2
Cers2	ceramide synthase 2	2
Cggbp1	CGG triplet repeat binding protein 1	2
Champ1	chromosome alignment maintaining phosphoprotein 1	2
Chchd1	coiled-coil-helix-coiled-coil-helix domain containing 1	2
Chchd2	coiled-coil-helix-coiled-coil-helix domain containing 2	2
Chchd3	coiled-coil-helix-coiled-coil-helix domain containing 3	2
Chchd4	coiled-coil-helix-coiled-coil-helix domain containing 4	2
Chchd5	coiled-coil-helix-coiled-coil-helix domain containing 5	2
Chchd7	coiled-coil-helix-coiled-coil-helix domain containing 7	2
Chd1l	chromodomain helicase DNA binding protein 1-like	2
Chd4	chromodomain helicase DNA binding protein 4	2
Chd8	chromodomain helicase DNA binding protein 8	2
Cherp	calcium homeostasis endoplasmic reticulum protein	1
Chid1	chitinase domain containing 1	2
Chkb	choline kinase beta	2
Chmp1a	charged multivesicular body protein 1A	2
Chmp2a	charged multivesicular body protein 2A	2
Chmp2b	charged multivesicular body protein 2B	2
Chmp4b	charged multivesicular body protein 4B	2
Chmp5	charged multivesicular body protein 5	2
Chmp6	charged multivesicular body protein 6	2
Chp1	calcineurin-like EF hand protein 1	2
Chpt1	choline phosphotransferase 1	2
Chrac1	chromatin accessibility complex 1	2
Chst12	carbohydrate sulfotransferase 12	2
Chst7	carbohydrate (N-acetylglucosamino) sulfotransferase 7	2
Chtop	chromatin target of PRMT1	2
Chuk	conserved helix-loop-helix ubiquitous kinase	2
Churc1	churchill domain containing 1	2
Ciao1	cytosolic iron-sulfur protein assembly 1	2
Cib1	calcium and integrin binding 1 (calmyrin)	2
Cic	capicua transcriptional repressor	2
Cinp	cyclin-dependent kinase 2 interacting protein	2
Cir1	corepressor interacting with RBPJ, 1	2
Cisd1	CDGSH iron sulfur domain 1	2
Cisd2	CDGSH iron sulfur domain 2	2
Cisd3	CDGSH iron sulfur domain 3	2
Ckap4	cytoskeleton-associated protein 4	2
Clcc1	chloride channel CLIC-like 1	2
Clcn3	chloride channel, voltage-sensitive 3	2
Clcn7	chloride channel, voltage-sensitive 7	2
Clint1	clathrin interactor 1	2
Clk3	CDC-like kinase 3	2
Clns1a	chloride channel, nucleotide-sensitive, 1A	2
Clock	circadian locomotor output cycles kaput	2
Clp1	CLP1, cleavage and polyadenylation factor I subunit	2
Clpp	caseinolytic mitochondrial matrix peptidase proteolytic subunit	2
Clptm1	cleft lip and palate associated transmembrane protein 1	2
Clptm1l	CLPTM1-like	2
Clpx	caseinolytic mitochondrial matrix peptidase chaperone subunit	2
Clta	clathrin, light polypeptide (Lca)	2
Cltb	clathrin, light polypeptide (Lcb)	2
Cltc	clathrin, heavy polypeptide (Hc)	2
Cmas	cytidine monophospho-N-acetylneuraminic acid synthetase	2
Cmc1	COX assembly mitochondrial protein 1	2
Cmc2	COX assembly mitochondrial protein 2	2
Cmc4	C-x(9)-C motif containing 4	2
Cmpk1	cytidine monophosphate (UMP-CMP) kinase 1	2
Cnbp	cellular nucleic acid binding protein	2
Cnih4	cornichon family AMPA receptor auxiliary protein 4	2
Cnnm2	cyclin M2	2
Cnnm3	cyclin M3	2
Cnot1	CCR4-NOT transcription complex, subunit 1	1
Cnot11	CCR4-NOT transcription complex, subunit 11	2
Cnot2	CCR4-NOT transcription complex, subunit 2	2
Cnot3	CCR4-NOT transcription complex, subunit 3	2
Cnot4	CCR4-NOT transcription complex, subunit 4	2
Cnot7	CCR4-NOT transcription complex, subunit 7	2
Cnst	consortin, connexin sorting protein	2
Coa3	cytochrome C oxidase assembly factor 3	2
Coa4	cytochrome c oxidase assembly factor 4	2
Coa5	cytochrome C oxidase assembly factor 5	2
Coa6	cytochrome c oxidase assembly factor 6	2
Coasy	Coenzyme A synthase	2
Cog1	component of oligomeric golgi complex 1	2
Cog2	component of oligomeric golgi complex 2	2
Cog3	component of oligomeric golgi complex 3	2
Cog4	component of oligomeric golgi complex 4	2
Cog7	component of oligomeric golgi complex 7	2
Cog8	component of oligomeric golgi complex 8	2
Commd1	COMM domain containing 1	2
Commd10	COMM domain containing 10	2
Commd3	COMM domain containing 3	2
Commd5	COMM domain containing 5	2
Commd6	COMM domain containing 6	2
Commd7	COMM domain containing 7	2
Commd9	COMM domain containing 9	2
Comt	catechol-O-methyltransferase	2
Copa	coatomer protein complex subunit alpha	2
Copb1	coatomer protein complex, subunit beta 1	2
Copb2	coatomer protein complex, subunit beta 2 (beta prime)	2
Cope	coatomer protein complex, subunit epsilon	2
Copg1	coatomer protein complex, subunit gamma 1	2
Cops2	COP9 signalosome subunit 2	2
Cops3	COP9 signalosome subunit 3	2
Cops4	COP9 signalosome subunit 4	2
Cops5	COP9 signalosome subunit 5	2
Cops6	COP9 signalosome subunit 6	1
Cops7a	COP9 signalosome subunit 7A	2
Cops7b	COP9 signalosome subunit 7B	2
Cops8	COP9 signalosome subunit 8	2
Copz1	coatomer protein complex, subunit zeta 1	2
Coq10b	coenzyme Q10B	2
Coq2	coenzyme Q2 4-hydroxybenzoate polyprenyltransferase	2
Coq4	coenzyme Q4	2
Coq5	coenzyme Q5 methyltransferase	2
Coq6	coenzyme Q6 monooxygenase	2
Coro1c	coronin, actin binding protein 1C	2
Cox11	cytochrome c oxidase assembly protein 11	2
Cox14	cytochrome c oxidase assembly protein 14	2
Cox15	cytochrome c oxidase assembly protein 15	2
Cox16	cytochrome c oxidase assembly protein 16	2
Cox19	cytochrome c oxidase assembly protein 19	2
Cox20	COX20 Cox2 chaperone	2
Cox4i1	cytochrome c oxidase subunit 4I1	1
Cox5b	cytochrome c oxidase subunit Vb	1
Cox6a1	cytochrome c oxidase subunit VIa polypeptide 1	1
Cox6b1	cytochrome c oxidase, subunit VIb polypeptide 1	2
Cox6c	cytochrome c oxidase subunit VIc	2
Cox7a2	cytochrome c oxidase subunit VIIa 2	2
Cox7a2l	cytochrome c oxidase subunit VIIa polypeptide 2-like	1
Cox7c	cytochrome c oxidase subunit VIIc	2
Cox8a	cytochrome c oxidase subunit VIIIa	2
Cpd	carboxypeptidase D	2
Cpne1	copine I	2
Cpne2	copine II	2
Cpne3	copine III	2
Cpox	coproporphyrinogen oxidase	2
Cpsf2	cleavage and polyadenylation specific factor 2	2
Cpsf4	cleavage and polyadenylation specific factor 4	2
Cpsf6	cleavage and polyadenylation specific factor 6	2
Cpsf7	cleavage and polyadenylation specific factor 7	2
Cradd	CASP2 and RIPK1 domain containing adaptor with death domain	2
Crbn	cereblon	2
Crcp	calcitonin gene-related peptide-receptor component protein	2
Creb3	cAMP responsive element binding protein 3	2
Crebzf	CREB/ATF bZIP transcription factor	2
Creg1	cellular repressor of E1A-stimulated genes 1	2
Creld1	cysteine-rich with EGF-like domains 1	2
Cript	cysteine-rich PDZ-binding protein	2
Crk	v-crk avian sarcoma virus CT10 oncogene homolog	2
Crkl	v-crk avian sarcoma virus CT10 oncogene homolog-like	2
Crls1	cardiolipin synthase 1	2
Crnkl1	Crn, crooked neck-like 1 (Drosophila)	2
Crtc2	CREB regulated transcription coactivator 2	2
Cry2	cryptochrome 2 (photolyase-like)	2
Csgalnact2	chondroitin sulfate N-acetylgalactosaminyltransferase 2	2
Csnk1a1	casein kinase 1, alpha 1	1
Csnk1d	casein kinase 1, delta	2
Csnk1g3	casein kinase 1, gamma 3	2
Csnk2b	casein kinase 2, beta polypeptide	2
Cst3	cystatin C	2
Cstb	cystatin B	2
Cstf1	cleavage stimulation factor, 3' pre-RNA, subunit 1	2
Cstf2t	cleavage stimulation factor, 3' pre-RNA subunit 2, tau	2
Ctage5	melanoma inhibitory activity 2	2
Ctbp1	C-terminal binding protein 1	2
Ctcf	CCCTC-binding factor	2
Ctdsp2	CTD (carboxy-terminal domain, RNA polymerase II, polypeptide A) small phosphatase 2	1
Ctnna1	catenin (cadherin associated protein), alpha 1	2
Ctnnb1	catenin (cadherin associated protein), beta 1	2
Ctnnbip1	catenin beta interacting protein 1	2
Ctnnbl1	catenin, beta like 1	2
Ctnnd1	catenin (cadherin associated protein), delta 1	2
Ctsa	cathepsin A	2
Ctsd	cathepsin D	2
Cttn	cortactin	2
Ctu2	cytosolic thiouridylase subunit 2	2
Cuedc2	CUE domain containing 2	2
Cul1	cullin 1	2
Cul2	cullin 2	2
Cul4a	cullin 4A	2
Cul4b	cullin 4B	2
Cul5	cullin 5	2
Cuta	cutA divalent cation tolerance homolog	2
Cux1	cut-like homeobox 1	2
Cwc15	CWC15 spliceosome-associated protein	2
Cwc22	CWC22 spliceosome-associated protein	2
Cwc25	CWC25 spliceosome-associated protein	2
Cxxc1	CXXC finger 1 (PHD domain)	2
Cxxc5	CXXC finger 5	2
Cyb5b	cytochrome b5 type B	2
Cyb5d2	cytochrome b5 domain containing 2	2
Cyb5r3	cytochrome b5 reductase 3	1
Cyc1	cytochrome c-1	2
Cycs	cytochrome c, somatic	1
Cyfip1	cytoplasmic FMR1 interacting protein 1	2
Cyhr1	cysteine and histidine rich 1	2
Cyp2u1	cytochrome P450, family 2, subfamily u, polypeptide 1	2
D2hgdh	D-2-hydroxyglutarate dehydrogenase	2
Dad1	defender against cell death 1	2
Dag1	dystroglycan 1	2
Daglb	diacylglycerol lipase, beta	2
Dalrd3	DALR anticodon binding domain containing 3	2
Dap3	death associated protein 3	2
Dars	aspartyl-tRNA synthetase	2
Dars2	aspartyl-tRNA synthetase 2 (mitochondrial)	2
Daxx	Fas death domain-associated protein	2
Dazap1	DAZ associated protein 1	2
Dazap2	DAZ associated protein 2	1
Dbt	dihydrolipoamide branched chain transacylase E2	2
Dcaf10	DDB1 and CUL4 associated factor 10	2
Dcaf11	DDB1 and CUL4 associated factor 11	2
Dcaf12	DDB1 and CUL4 associated factor 12	2
Dcaf13	DDB1 and CUL4 associated factor 13	2
Dcaf5	DDB1 and CUL4 associated factor 5	2
Dcaf7	DDB1 and CUL4 associated factor 7	2
Dcaf8	DDB1 and CUL4 associated factor 8	2
Dcakd	dephospho-CoA kinase domain containing	2
Dctd	dCMP deaminase	2
Dctn2	dynactin 2	2
Dctn3	dynactin 3	2
Dctn4	dynactin 4	2
Dctn5	dynactin 5	2
Dctn6	dynactin 6	2
Dctpp1	dCTP pyrophosphatase 1	2
Dcun1d3	DCN1, defective in cullin neddylation 1, domain containing 3 (S. cerevisiae)	2
Dcun1d4	DCN1, defective in cullin neddylation 1, domain containing 4 (S. cerevisiae)	2
Dcun1d5	DCN1, defective in cullin neddylation 1, domain containing 5 (S. cerevisiae)	2
Dda1	DET1 and DDB1 associated 1	2
Ddb1	damage specific DNA binding protein 1	1
Ddb2	damage specific DNA binding protein 2	2
Ddost	dolichyl-di-phosphooligosaccharide-protein glycotransferase	1
Ddrgk1	DDRGK domain containing 1	2
Ddx1	DEAD (Asp-Glu-Ala-Asp) box polypeptide 1	2
Ddx10	DEAD (Asp-Glu-Ala-Asp) box polypeptide 10	2
Ddx17	DEAD (Asp-Glu-Ala-Asp) box polypeptide 17	2
Ddx18	DEAD (Asp-Glu-Ala-Asp) box polypeptide 18	2
Ddx19a	DEAD (Asp-Glu-Ala-Asp) box polypeptide 19a	2
Ddx19b	DEAD (Asp-Glu-Ala-Asp) box polypeptide 19b	2
Ddx21	DEAD (Asp-Glu-Ala-Asp) box polypeptide 21	2
Ddx23	DEAD (Asp-Glu-Ala-Asp) box polypeptide 23	2
Ddx24	DEAD (Asp-Glu-Ala-Asp) box polypeptide 24	2
Ddx27	DEAD (Asp-Glu-Ala-Asp) box polypeptide 27	2
Ddx39b	DEAD (Asp-Glu-Ala-Asp) box polypeptide 39B	2
Ddx3x	DEAD/H (Asp-Glu-Ala-Asp/His) box polypeptide 3, X-linked	2
Ddx41	DEAD (Asp-Glu-Ala-Asp) box polypeptide 41	2
Ddx42	DEAD (Asp-Glu-Ala-Asp) box polypeptide 42	1
Ddx46	DEAD (Asp-Glu-Ala-Asp) box polypeptide 46	2
Ddx47	DEAD (Asp-Glu-Ala-Asp) box polypeptide 47	2
Ddx49	DEAD (Asp-Glu-Ala-Asp) box polypeptide 49	2
Ddx54	DEAD (Asp-Glu-Ala-Asp) box polypeptide 54	2
Ddx56	DEAD (Asp-Glu-Ala-Asp) box polypeptide 56	2
Ddx59	DEAD (Asp-Glu-Ala-Asp) box polypeptide 59	2
Dedd	death effector domain-containing	1
Def8	differentially expressed in FDCP 8	2
Degs1	delta(4)-desaturase, sphingolipid 1	2
Dek	DEK oncogene (DNA binding)	2
Dennd1a	DENN/MADD domain containing 1A	2
Dennd4a	DENN/MADD domain containing 4A	2
Denr	density-regulated protein	2
Dera	deoxyribose-phosphate aldolase (putative)	2
Derl1	Der1-like domain family, member 1	2
Derl2	Der1-like domain family, member 2	2
Desi1	desumoylating isopeptidase 1	2
Dexi	dexamethasone-induced transcript	2
Dffa	DNA fragmentation factor, alpha subunit	2
Dgcr14	DiGeorge syndrome critical region gene 14	2
Dgcr2	DiGeorge syndrome critical region gene 2	2
Dhps	deoxyhypusine synthase	2
Dhrs7b	dehydrogenase/reductase (SDR family) member 7B	2
Dhx15	DEAH (Asp-Glu-Ala-His) box polypeptide 15	1
Dhx16	DEAH (Asp-Glu-Ala-His) box polypeptide 16	2
Dhx29	DEAH (Asp-Glu-Ala-His) box polypeptide 29	2
Dhx30	DEAH (Asp-Glu-Ala-His) box polypeptide 30	2
Dhx32	DEAH (Asp-Glu-Ala-His) box polypeptide 32	2
Dhx33	DEAH (Asp-Glu-Ala-His) box polypeptide 33	2
Dhx36	DEAH (Asp-Glu-Ala-His) box polypeptide 36	2
Dhx38	DEAH (Asp-Glu-Ala-His) box polypeptide 38	2
Dhx8	DEAH (Asp-Glu-Ala-His) box polypeptide 8	2
Dhx9	DEAH (Asp-Glu-Ala-His) box polypeptide 9	2
Diablo	diablo, IAP-binding mitochondrial protein	2
Dido1	death inducer-obliterator 1	2
Diexf	digestive organ expansion factor homolog (zebrafish)	2
Dimt1	DIM1 dimethyladenosine transferase 1-like (S. cerevisiae)	2
Dirc2	disrupted in renal carcinoma 2 (human)	2
Dis3	DIS3 homolog, exosome endoribonuclease and 3'-5' exoribonuclease	2
Dis3l2	DIS3 like 3'-5' exoribonuclease 2	2
Dkc1	dyskeratosis congenita 1, dyskerin	2
Dld	dihydrolipoamide dehydrogenase	2
Dlg1	discs, large homolog 1 (Drosophila)	2
Dlgap4	discs, large homolog-associated protein 4 (Drosophila)	2
Dlst	dihydrolipoamide S-succinyltransferase (E2 component of 2-oxo-glutarate complex)	2
Dmap1	DNA methyltransferase 1-associated protein 1	2
Dnaaf2	dynein, axonemal assembly factor 2	2
Dnaja1	DnaJ heat shock protein family (Hsp40) member A1	1
Dnaja2	DnaJ heat shock protein family (Hsp40) member A2	2
Dnaja3	DnaJ heat shock protein family (Hsp40) member A3	2
Dnajb11	DnaJ heat shock protein family (Hsp40) member B11	2
Dnajb12	DnaJ heat shock protein family (Hsp40) member B12	2
Dnajb9	DnaJ heat shock protein family (Hsp40) member B9	2
Dnajc10	DnaJ heat shock protein family (Hsp40) member C10	2
Dnajc11	DnaJ heat shock protein family (Hsp40) member C11	2
Dnajc14	DnaJ heat shock protein family (Hsp40) member C14	2
Dnajc17	DnaJ heat shock protein family (Hsp40) member C17	2
Dnajc19	DnaJ heat shock protein family (Hsp40) member C19	2
Dnajc2	DnaJ heat shock protein family (Hsp40) member C2	2
Dnajc21	DnaJ heat shock protein family (Hsp40) member C21	2
Dnajc3	DnaJ heat shock protein family (Hsp40) member C3	2
Dnajc4	DnaJ heat shock protein family (Hsp40) member C4	2
Dnajc5	DnaJ heat shock protein family (Hsp40) member C5	2
Dnajc7	DnaJ heat shock protein family (Hsp40) member C7	2
Dnajc8	DnaJ heat shock protein family (Hsp40) member C8	1
Dnajc9	DnaJ heat shock protein family (Hsp40) member C9	2
Dnlz	DNL-type zinc finger	2
Dnm1l	dynamin 1-like	2
Dnm2	dynamin 2	2
Dnttip1	deoxynucleotidyltransferase, terminal, interacting protein 1	2
Dnttip2	deoxynucleotidyltransferase, terminal, interacting protein 2	2
Dohh	deoxyhypusine hydroxylase/monooxygenase	2
Dohh	deoxyhypusine hydroxylase/monooxygenase	2
Dolk	dolichol kinase	2
Dpagt1	dolichyl-phosphate (UDP-N-acetylglucosamine) acetylglucosaminephosphotransferase 1 (GlcNAc-1-P transferase)	2
Dph1	diphthamide biosynthesis 1	2
Dph2	DPH2 homolog	2
Dph3	diphthamine biosynthesis 3	2
Dph5	diphthamide biosynthesis 5	2
Dpm1	dolichol-phosphate (beta-D) mannosyltransferase 1	2
Dpp7	dipeptidylpeptidase 7	2
Dpy30	dpy-30, histone methyltransferase complex regulatory subunit	2
Dr1	down-regulator of transcription 1	2
Dram2	DNA-damage regulated autophagy modulator 2	2
Drap1	Dr1 associated protein 1 (negative cofactor 2 alpha)	2
Drg2	developmentally regulated GTP binding protein 2	2
Drosha	drosha, ribonuclease type III	2
Dscr3	DSCR3 arrestin fold containing	2
Dtwd1	DTW domain containing 1	2
Dusp11	dual specificity phosphatase 11 (RNA/RNP complex 1-interacting)	2
Dusp14	dual specificity phosphatase 14	2
Dusp16	dual specificity phosphatase 16	2
Dusp22	dual specificity phosphatase 22	2
Dut	deoxyuridine triphosphatase	1
Dvl3	dishevelled segment polarity protein 3	2
Dym	dymeclin	2
Dync1li1	dynein cytoplasmic 1 light intermediate chain 1	2
Dynll2	dynein light chain LC8-type 2	2
Dynlrb1	dynein light chain roadblock-type 1	2
E2f4	E2F transcription factor 4	2
E4f1	E4F transcription factor 1	2
Eaf1	ELL associated factor 1	2
Eapp	E2F-associated phosphoprotein	2
Ears2	glutamyl-tRNA synthetase 2, mitochondrial	2
Ebag9	estrogen receptor-binding fragment-associated gene 9	2
Ebna1bp2	EBNA1 binding protein 2	2
Ecd	ecdysoneless homolog (Drosophila)	2
Ech1	enoyl coenzyme A hydratase 1, peroxisomal	2
Echdc1	enoyl Coenzyme A hydratase domain containing 1	2
Echs1	enoyl Coenzyme A hydratase, short chain, 1, mitochondrial	2
Eci1	enoyl-Coenzyme A delta isomerase 1	2
Eci2	enoyl-Coenzyme A delta isomerase 2	2
Ecsit	ECSIT signalling integrator	2
Edc3	enhancer of mRNA decapping 3	2
Edc4	enhancer of mRNA decapping 4	2
Edem3	ER degradation enhancer, mannosidase alpha-like 3	2
Edf1	endothelial differentiation-related factor 1	2
Eed	embryonic ectoderm development	2
Eef1a1	eukaryotic translation elongation factor 1 alpha 1	2
Eef1b2	eukaryotic translation elongation factor 1 beta 2	1
Eef1d	eukaryotic translation elongation factor 1 delta (guanine nucleotide exchange protein)	1
Eef1e1	eukaryotic translation elongation factor 1 epsilon 1	2
Eef2	eukaryotic translation elongation factor 2	1
Eefsec	eukaryotic elongation factor, selenocysteine-tRNA-specific	2
Efcab14	EF-hand calcium binding domain 14	2
Efr3a	EFR3 homolog A	2
Eftud2	elongation factor Tu GTP binding domain containing 2	2
Egln2	egl-9 family hypoxia-inducible factor 2	2
Ehmt1	euchromatic histone methyltransferase 1	2
Ei24	etoposide induced 2.4 mRNA	1
Eid2	EP300 interacting inhibitor of differentiation 2	2
Eif1	eukaryotic translation initiation factor 1	1
Eif1ad	eukaryotic translation initiation factor 1A domain containing	2
Eif1b	eukaryotic translation initiation factor 1B	2
Eif2a	eukaryotic translation initiation factor 2A	2
Eif2ak1	eukaryotic translation initiation factor 2 alpha kinase 1	2
Eif2ak3	eukaryotic translation initiation factor 2 alpha kinase 3	2
Eif2ak4	eukaryotic translation initiation factor 2 alpha kinase 4	2
Eif2b2	eukaryotic translation initiation factor 2B, subunit 2 beta	2
Eif2b3	eukaryotic translation initiation factor 2B, subunit 3	2
Eif2b4	eukaryotic translation initiation factor 2B, subunit 4 delta	2
Eif2b5	eukaryotic translation initiation factor 2B, subunit 5 epsilon	2
Eif2d	eukaryotic translation initiation factor 2D	2
Eif2s1	eukaryotic translation initiation factor 2, subunit 1 alpha	1
Eif2s2	eukaryotic translation initiation factor 2, subunit 2 (beta)	2
Eif3a	eukaryotic translation initiation factor 3, subunit A	2
Eif3b	eukaryotic translation initiation factor 3, subunit B	2
Eif3d	eukaryotic translation initiation factor 3, subunit D	2
Eif3e	eukaryotic translation initiation factor 3, subunit E	2
Eif3g	eukaryotic translation initiation factor 3, subunit G	2
Eif3h	eukaryotic translation initiation factor 3, subunit H	2
Eif3i	eukaryotic translation initiation factor 3, subunit I	2
Eif3k	eukaryotic translation initiation factor 3, subunit K	2
Eif3l	eukaryotic translation initiation factor 3, subunit L	2
Eif3m	eukaryotic translation initiation factor 3, subunit M	2
Eif4a1	eukaryotic translation initiation factor 4A1	2
Eif4a2	eukaryotic translation initiation factor 4A2	2
Eif4a3	eukaryotic translation initiation factor 4A3	2
Eif4b	eukaryotic translation initiation factor 4B	2
Eif4e2	eukaryotic translation initiation factor 4E member 2	2
Eif4g1	eukaryotic translation initiation factor 4, gamma 1	2
Eif4g2	eukaryotic translation initiation factor 4, gamma 2	2
Eif4g3	eukaryotic translation initiation factor 4 gamma, 3	2
Eif4h	eukaryotic translation initiation factor 4H	2
Eif5	eukaryotic translation initiation factor 5	1
Eif5a	eukaryotic translation initiation factor 5A	2
Eif5b	eukaryotic translation initiation factor 5B	2
Eif6	eukaryotic translation initiation factor 6	2
Elac2	elaC ribonuclease Z 2	2
Elavl1	ELAV (embryonic lethal, abnormal vision)-like 1 (Hu antigen R)	2
Elf2	E74-like factor 2	2
Elk1	ELK1, member of ETS oncogene family	2
Elk4	ELK4, member of ETS oncogene family	2
Ell2	elongation factor RNA polymerase II 2	2
Elmod3	ELMO/CED-12 domain containing 3	2
Elovl1	elongation of very long chain fatty acids (FEN1/Elo2, SUR4/Elo3, yeast)-like 1	2
Elp2	elongator acetyltransferase complex subunit 2	2
Elp3	elongator acetyltransferase complex subunit 3	2
Elp4	elongator acetyltransferase complex subunit 4	2
Elp6	elongator acetyltransferase complex subunit 6	2
Emc1	ER membrane protein complex subunit 1	2
Emc10	ER membrane protein complex subunit 10	2
Emc2	ER membrane protein complex subunit 2	2
Emc3	ER membrane protein complex subunit 3	2
Emc4	ER membrane protein complex subunit 4	2
Emc6	ER membrane protein complex subunit 6	2
Emc7	ER membrane protein complex subunit 7	2
Emc8	ER membrane protein complex subunit 8	2
Emc9	ER membrane protein complex subunit 9	2
Emd	emerin	2
Emg1	EMG1 N1-specific pseudouridine methyltransferase	2
Endog	endonuclease G	2
Enoph1	enolase-phosphatase 1	2
Ensa	endosulfine alpha	2
Entpd6	ectonucleoside triphosphate diphosphohydrolase 6	2
Eny2	enhancer of yellow 2 homolog (Drosophila)	2
Epc1	enhancer of polycomb homolog 1 (Drosophila)	2
Epm2aip1	EPM2A (laforin) interacting protein 1	2
Epn1	epsin 1	2
Eprs	glutamyl-prolyl-tRNA synthetase	2
Eral1	Era (G-protein)-like 1 (E. coli)	2
Erap1	endoplasmic reticulum aminopeptidase 1	2
Ercc1	excision repair cross-complementing rodent repair deficiency, complementation group 1	2
Ercc2	excision repair cross-complementing rodent repair deficiency, complementation group 2	2
Ercc3	excision repair cross-complementing rodent repair deficiency, complementation group 3	2
Ercc5	excision repair cross-complementing rodent repair deficiency, complementation group 5	2
Ergic2	ERGIC and golgi 2	2
Ergic3	ERGIC and golgi 3	2
Erh	enhancer of rudimentary homolog (Drosophila)	1
Eri3	exoribonuclease 3	2
Erich1	glutamate rich 1	2
Erlec1	endoplasmic reticulum lectin 1	2
Ero1l	ERO1-like (S. cerevisiae)	2
Erp44	endoplasmic reticulum protein 44	2
Esd	esterase D/formylglutathione hydrolase	2
Esf1	ESF1 nucleolar pre-rRNA processing protein homolog	2
Etf1	eukaryotic translation termination factor 1	2
Etfa	electron transferring flavoprotein, alpha polypeptide	2
Etfb	electron transferring flavoprotein, beta polypeptide	2
Etv6	ets variant 6	2
Ewsr1	Ewing sarcoma breakpoint region 1	2
Exd2	exonuclease 3'-5' domain containing 2	2
Exoc1	exocyst complex component 1	2
Exoc2	exocyst complex component 2	2
Exoc3	exocyst complex component 3	2
Exoc4	exocyst complex component 4	2
Exoc7	exocyst complex component 7	2
Exoc8	exocyst complex component 8	2
Exosc1	exosome component 1	2
Exosc10	exosome component 10	2
Exosc2	exosome component 2	2
Exosc4	exosome component 4	2
Exosc7	exosome component 7	2
Exosc8	exosome component 8	2
Ext2	exostoses (multiple) 2	2
Extl3	exostoses (multiple)-like 3	2
Fadd	Fas (TNFRSF6)-associated via death domain	2
Faf1	Fas-associated factor 1	2
Faf2	Fas associated factor family member 2	2
Fahd1	fumarylacetoacetate hydrolase domain containing 1	2
Fam114a2	family with sequence similarity 114, member A2	2
Fam118b	family with sequence similarity 118, member B	2
Fam120a	family with sequence similarity 120, member A	2
Fam120b	family with sequence similarity 120, member B	2
Fam122a	family with sequence similarity 122, member A	2
Fam136a	family with sequence similarity 136, member A	2
Fam160a2	family with sequence similarity 160, member A2	2
Fam160b1	family with sequence similarity 160, member B1	2
Fam160b2	family with sequence similarity 160, member B2	2
Fam162a	family with sequence similarity 162, member A	2
Fam168b	family with sequence similarity 168, member B	2
Fam173a	family with sequence similarity 173, member A	2
Fam173b	family with sequence similarity 173, member B	2
Fam174a	family with sequence similarity 174, member A	2
Fam192a	family with sequence similarity 192, member A	2
Fam199x	family with sequence similarity 199, X-linked	2
Fam204a	family with sequence similarity 204, member A	2
Fam206a	family with sequence similarity 206, member A	2
Fam208b	family with sequence similarity 208, member B	2
Fam20b	family with sequence similarity 20, member B	2
Fam210b	family with sequence similarity 210, member B	2
Fam32a	family with sequence similarity 32, member A	1
Fam35a	family with sequence similarity 35, member A	2
Fam3a	family with sequence similarity 3, member A	2
Fam50a	family with sequence similarity 50, member A	2
Fam8a1	family with sequence similarity 8, member A1	2
Fam96a	family with sequence similarity 96, member A	2
Fam96b	family with sequence similarity 96, member B	1
Fam98a	family with sequence similarity 98, member A	2
Fars2	phenylalanine-tRNA synthetase 2 (mitochondrial)	2
Farsa	phenylalanyl-tRNA synthetase, alpha subunit	2
Farsb	phenylalanyl-tRNA synthetase, beta subunit	2
Fastk	Fas-activated serine/threonine kinase	2
Fastkd2	FAST kinase domains 2	2
Fastkd5	FAST kinase domains 5	2
Fau	Finkel-Biskis-Reilly murine sarcoma virus (FBR-MuSV) ubiquitously expressed (fox derived)	1
Fbrsl1	fibrosin-like 1	2
Fbxl15	F-box and leucine-rich repeat protein 15	2
Fbxl17	F-box and leucine-rich repeat protein 17	2
Fbxl3	F-box and leucine-rich repeat protein 3	2
Fbxl4	F-box and leucine-rich repeat protein 4	2
Fbxl5	F-box and leucine-rich repeat protein 5	2
Fbxl6	F-box and leucine-rich repeat protein 6	2
Fbxo11	F-box protein 11	2
Fbxo18	F-box protein 18	2
Fbxo22	F-box protein 22	2
Fbxo28	F-box protein 28	2
Fbxo3	F-box protein 3	2
Fbxo38	F-box protein 38	2
Fbxo42	F-box protein 42	2
Fbxo45	F-box protein 45	2
Fbxo6	F-box protein 6	2
Fbxo7	F-box protein 7	1
Fbxw11	F-box and WD-40 domain protein 11	2
Fbxw2	F-box and WD-40 domain protein 2	2
Fbxw4	F-box and WD-40 domain protein 4	2
Fbxw5	F-box and WD-40 domain protein 5	2
Fbxw7	F-box and WD-40 domain protein 7	2
Fcf1	FCF1 rRNA processing protein	2
Fdft1	farnesyl diphosphate farnesyl transferase 1	2
Fdps	farnesyl diphosphate synthetase	2
Fdx1	ferredoxin 1	2
Fech	ferrochelatase	2
Fem1c	fem-1 homolog c (C.elegans)	2
Fen1	flap structure specific endonuclease 1	2
Fez2	fasciculation and elongation protein zeta 2 (zygin II)	2
Fgfr1op2	FGFR1 oncogene partner 2	2
Fibp	fibroblast growth factor (acidic) intracellular binding protein	2
Ficd	FIC domain containing	2
Fip1l1	FIP1 like 1 (S. cerevisiae)	2
Fis1	fission, mitochondrial 1	2
Fiz1	Flt3 interacting zinc finger protein 1	2
Fkbp3	FK506 binding protein 3	2
Fkbp8	FK506 binding protein 8	2
Fkbpl	FK506 binding protein-like	2
Fkrp	fukutin related protein	2
Flad1	flavin adenine dinucleotide synthetase 1	2
Flcn	folliculin	2
Flot1	flotillin 1	2
Flot2	flotillin 2	2
Fndc3a	fibronectin type III domain containing 3A	2
Fnta	farnesyltransferase, CAAX box, alpha	2
Fntb	farnesyltransferase, CAAX box, beta	2
Fopnl	Fgfr1op N-terminal like	2
Foxk2	forkhead box K2	2
Foxp4	forkhead box P4	2
Foxred1	FAD-dependent oxidoreductase domain containing 1	2
Fpgs	folylpolyglutamyl synthetase	2
Fpgt	fucose-1-phosphate guanylyltransferase	2
Fra10ac1	FRA10AC1 homolog (human)	2
Fth1	ferritin heavy polypeptide 1	1
Fto	fat mass and obesity associated	2
Ftsj1	FtsJ RNA methyltransferase homolog 1 (E. coli)	2
Ftsj3	FtsJ RNA methyltransferase homolog 3 (E. coli)	2
Fubp1	far upstream element (FUSE) binding protein 1	2
Fuk	fucokinase	2
Fundc2	FUN14 domain containing 2	2
Fxn	frataxin	2
Fyttd1	forty-two-three domain containing 1	2
Fzr1	fizzy/cell division cycle 20 related 1 (Drosophila)	2
G3bp1	GTPase activating protein (SH3 domain) binding protein 1	2
Gaa	glucosidase, alpha, acid	2
Gabarap	gamma-aminobutyric acid receptor associated protein	1
Gabarapl2	gamma-aminobutyric acid (GABA) A receptor-associated protein-like 2	2
Gabpb1	GA repeat binding protein, beta 1	2
Gadd45gip1	growth arrest and DNA-damage-inducible, gamma interacting protein 1	2
Gak	cyclin G associated kinase	1
Galk2	galactokinase 2	2
Galns	galactosamine (N-acetyl)-6-sulfate sulfatase	2
Galnt1	UDP-N-acetyl-alpha-D-galactosamine:polypeptide N-acetylgalactosaminyltransferase 1	2
Galnt2	UDP-N-acetyl-alpha-D-galactosamine:polypeptide N-acetylgalactosaminyltransferase 2	2
Galt	galactose-1-phosphate uridyl transferase	2
Ganab	alpha glucosidase 2 alpha neutral subunit	2
Gapvd1	GTPase activating protein and VPS9 domains 1	2
Gars	glycyl-tRNA synthetase	2
Gart	phosphoribosylglycinamide formyltransferase	2
Gatad2a	GATA zinc finger domain containing 2A	2
Gatad2b	GATA zinc finger domain containing 2B	2
Gatc	glutamyl-tRNA(Gln) amidotransferase, subunit C	2
Gba	glucosidase, beta, acid	2
Gba2	glucosidase beta 2	2
Gbf1	golgi-specific brefeldin A-resistance factor 1	2
Gcc1	golgi coiled coil 1	2
Gcdh	glutaryl-Coenzyme A dehydrogenase	2
Gclc	glutamate-cysteine ligase, catalytic subunit	2
Gclm	glutamate-cysteine ligase, modifier subunit	2
Gcn1l1	GCN1 general control of amino-acid synthesis 1-like 1 (yeast)	1
Gde1	glycerophosphodiester phosphodiesterase 1	2
Gdi2	guanosine diphosphate (GDP) dissociation inhibitor 2	1
Gdpgp1	GDP-D-glucose phosphorylase 1	2
Gemin7	gem nuclear organelle associated protein 7	2
Gemin8	gem nuclear organelle associated protein 8	2
Get4	golgi to ER traffic protein 4	2
Gfer	growth factor, erv1 (S. cerevisiae)-like (augmenter of liver regeneration)	2
Gfm1	G elongation factor, mitochondrial 1	2
Gfod2	glucose-fructose oxidoreductase domain containing 2	2
Ggct	gamma-glutamyl cyclotransferase	2
Ggnbp2	gametogenetin binding protein 2	2
Ggt7	gamma-glutamyltransferase 7	2
Ghdc	GH3 domain containing	2
Ghitm	growth hormone inducible transmembrane protein	1
Gid8	GID complex subunit 8	2
Ginm1	glycoprotein integral membrane 1	2
Gipc1	GIPC PDZ domain containing family, member 1	2
Glce	glucuronyl C5-epimerase	2
Gle1	GLE1 RNA export mediator (yeast)	2
Glg1	golgi apparatus protein 1	2
Glo1	glyoxalase 1	2
Glrx2	glutaredoxin 2 (thioltransferase)	2
Glrx3	glutaredoxin 3	2
Glrx5	glutaredoxin 5	2
Glt8d1	glycosyltransferase 8 domain containing 1	2
Gltp	glycolipid transfer protein	2
Glyr1	glyoxylate reductase 1 homolog (Arabidopsis)	2
Gmppa	GDP-mannose pyrophosphorylase A	2
Gmpr2	guanosine monophosphate reductase 2	2
Gnb1	guanine nucleotide binding protein (G protein), beta 1	2
Gnb2	guanine nucleotide binding protein (G protein), beta 2	2
Gne	glucosamine (UDP-N-acetyl)-2-epimerase/N-acetylmannosamine kinase	2
Gnl2	guanine nucleotide binding protein-like 2 (nucleolar)	2
Gnl3	guanine nucleotide binding protein-like 3 (nucleolar)	2
Gnpat	glyceronephosphate O-acyltransferase	2
Gnpda1	glucosamine-6-phosphate deaminase 1	2
Gnpnat1	glucosamine-phosphate N-acetyltransferase 1	2
Gnptg	N-acetylglucosamine-1-phosphotransferase, gamma subunit	2
Gns	glucosamine (N-acetyl)-6-sulfatase	2
Golga1	golgi autoantigen, golgin subfamily a, 1	2
Golga2	golgi autoantigen, golgin subfamily a, 2	2
Golga3	golgi autoantigen, golgin subfamily a, 3	2
Golga5	golgi autoantigen, golgin subfamily a, 5	2
Golga7	golgi autoantigen, golgin subfamily a, 7	2
Golgb1	golgi autoantigen, golgin subfamily b, macrogolgin 1	2
Golph3	golgi phosphoprotein 3	2
Golt1b	golgi transport 1B	2
Gopc	golgi associated PDZ and coiled-coil motif containing	2
Gorasp1	golgi reassembly stacking protein 1	2
Gorasp2	golgi reassembly stacking protein 2	1
Gosr1	golgi SNAP receptor complex member 1	2
Gosr2	golgi SNAP receptor complex member 2	2
Gpaa1	GPI anchor attachment protein 1	2
Gpank1	G patch domain and ankyrin repeats 1	2
Gpatch4	G patch domain containing 4	2
Gpbp1	GC-rich promoter binding protein 1	2
Gpbp1l1	GC-rich promoter binding protein 1-like 1	2
Gphn	gephyrin	2
Gpkow	G patch domain and KOW motifs	2
Gpn1	GPN-loop GTPase 1	2
Gpn2	GPN-loop GTPase 2	2
Gpn3	GPN-loop GTPase 3	2
Gpr107	G protein-coupled receptor 107	1
Gpr108	G protein-coupled receptor 108	2
Gps1	G protein pathway suppressor 1	2
Gps2	G protein pathway suppressor 2	2
Gpx4	glutathione peroxidase 4	2
Gramd4	GRAM domain containing 4	2
Grhpr	glyoxylate reductase/hydroxypyruvate reductase	2
Grina	glutamate receptor, ionotropic, N-methyl D-aspartate-associated protein 1 (glutamate binding)	2
Gripap1	GRIP1 associated protein 1	2
Grpel1	GrpE-like 1, mitochondrial	2
Grsf1	G-rich RNA sequence binding factor 1	2
Grwd1	glutamate-rich WD repeat containing 1	2
Gsk3a	glycogen synthase kinase 3 alpha	2
Gsk3b	glycogen synthase kinase 3 beta	2
Gspt1	G1 to S phase transition 1	2
Gspt2	G1 to S phase transition 2	2
Gsr	glutathione reductase	2
Gss	glutathione synthetase	2
Gstk1	glutathione S-transferase kappa 1	2
Gstm4	glutathione S-transferase, mu 4	2
Gsto1	glutathione S-transferase omega 1	2
Gtf2a1	general transcription factor II A, 1	2
Gtf2b	general transcription factor IIB	2
Gtf2f1	general transcription factor IIF, polypeptide 1	2
Gtf2f2	general transcription factor IIF, polypeptide 2	2
Gtf2h1	general transcription factor II H, polypeptide 1	2
Gtf2h4	general transcription factor II H, polypeptide 4	2
Gtf2h5	general transcription factor IIH, polypeptide 5	2
Gtf2i	general transcription factor II I	1
Gtf3a	general transcription factor III A	1
Gtf3c1	general transcription factor III C 1	2
Gtf3c2	general transcription factor IIIC, polypeptide 2, beta	2
Gtf3c3	general transcription factor IIIC, polypeptide 3	2
Gtf3c5	general transcription factor IIIC, polypeptide 5	2
Gtf3c6	general transcription factor IIIC, polypeptide 6, alpha	2
Gtpbp10	GTP-binding protein 10 (putative)	2
Gtpbp4	GTP binding protein 4	2
Gtpbp8	GTP-binding protein 8 (putative)	2
Guk1	guanylate kinase 1	2
Gzf1	GDNF-inducible zinc finger protein 1	2
H1fx	H1 histone family, member X	2
H2afv	H2A histone family, member V	1
H2afx	H2A histone family, member X	2
H2afy	H2A histone family, member Y	1
H2afz	H2A histone family, member Z	2
H3f3a	H3 histone, family 3A	1
H3f3b	H3 histone, family 3B	1
Hadh	hydroxyacyl-Coenzyme A dehydrogenase	2
Hadha	hydroxyacyl-Coenzyme A dehydrogenase/3-ketoacyl-Coenzyme A thiolase/enoyl-Coenzyme A hydratase (trifunctional protein), alpha subunit	2
Hagh	hydroxyacyl glutathione hydrolase	2
Hars	histidyl-tRNA synthetase	2
Hars2	histidyl-tRNA synthetase 2	2
Hat1	histone aminotransferase 1	2
Haus3	HAUS augmin-like complex, subunit 3	2
Haus4	HAUS augmin-like complex, subunit 4	2
Haus7	HAUS augmin-like complex, subunit 7	2
Hax1	HCLS1 associated X-1	2
Hbp1	high mobility group box transcription factor 1	2
Hbs1l	Hbs1-like (S. cerevisiae)	2
Hccs	holocytochrome c synthetase	2
Hcfc1	host cell factor C1	2
Hdac2	histone deacetylase 2	2
Hdac3	histone deacetylase 3	1
Hdac6	histone deacetylase 6	2
Hdac8	histone deacetylase 8	2
Hddc3	HD domain containing 3	2
Hdgf	hepatoma-derived growth factor	1
Hdhd3	haloacid dehalogenase-like hydrolase domain containing 3	2
Hdlbp	high density lipoprotein (HDL) binding protein	2
Heatr5a	HEAT repeat containing 5A	2
Hebp1	heme binding protein 1	2
Hectd3	HECT domain E3 ubiquitin protein ligase 3	2
Helz	helicase with zinc finger domain	2
Hemk1	HemK methyltransferase family member 1	2
Herc4	hect domain and RLD 4	2
Herpud1	homocysteine-inducible, endoplasmic reticulum stress-inducible, ubiquitin-like domain member 1	2
Herpud2	HERPUD family member 2	2
Hexa	hexosaminidase A	2
Hexdc	hexosaminidase (glycosyl hydrolase family 20, catalytic domain) containing	2
Hexim1	hexamethylene bis-acetamide inducible 1	2
Hfe	hemochromatosis	1
Hgs	HGF-regulated tyrosine kinase substrate	2
Hibadh	3-hydroxyisobutyrate dehydrogenase	2
Higd1a	HIG1 domain family, member 1A	2
Higd2a	HIG1 domain family, member 2A	2
Hinfp	histone H4 transcription factor	2
Hint1	histidine triad nucleotide binding protein 1	2
Hint2	histidine triad nucleotide binding protein 2	2
Hist1h2bc	histone cluster 1, H2bc	2
Hivep1	human immunodeficiency virus type I enhancer binding protein 1	2
Hmbs	hydroxymethylbilane synthase	2
Hmg20a	high mobility group 20A	2
Hmg20b	high mobility group 20B	2
Hmgb1	high mobility group box 1	1
Hmgn2	high mobility group nucleosomal binding domain 2	1
Hmgn3	high mobility group nucleosomal binding domain 3	2
Hmgxb3	HMG box domain containing 3	2
Hmgxb4	HMG box domain containing 4	2
Hmox2	heme oxygenase 2	2
Hn1l	hematological and neurological expressed 1-like	2
Hnrnpa0	heterogeneous nuclear ribonucleoprotein A0	2
Hnrnpa2b1	heterogeneous nuclear ribonucleoprotein A2/B1	2
Hnrnpab	heterogeneous nuclear ribonucleoprotein A/B	2
Hnrnpc	heterogeneous nuclear ribonucleoprotein C	2
Hnrnpd	heterogeneous nuclear ribonucleoprotein D	2
Hnrnpf	heterogeneous nuclear ribonucleoprotein F	2
Hnrnph1	heterogeneous nuclear ribonucleoprotein H1	2
Hnrnph2	heterogeneous nuclear ribonucleoprotein H2	2
Hnrnpk	heterogeneous nuclear ribonucleoprotein K	2
Hnrnpl	heterogeneous nuclear ribonucleoprotein L	2
Hnrnpm	heterogeneous nuclear ribonucleoprotein M	2
Hnrnpr	heterogeneous nuclear ribonucleoprotein R	2
Hnrnpu	heterogeneous nuclear ribonucleoprotein U	2
Hnrnpul1	heterogeneous nuclear ribonucleoprotein U-like 1	2
Hnrnpul2	heterogeneous nuclear ribonucleoprotein U-like 2	2
Hp1bp3	heterochromatin protein 1, binding protein 3	2
Hps1	HPS1, biogenesis of lysosomal organelles complex 3 subunit 1	2
Hps6	HPS6, biogenesis of lysosomal organelles complex 2 subunit 3	2
Hs1bp3	HCLS1 binding protein 3	2
Hs2st1	heparan sulfate 2-O-sulfotransferase 1	2
Hs6st1	heparan sulfate 6-O-sulfotransferase 1	2
Hsbp1	heat shock factor binding protein 1	1
Hscb	HscB iron-sulfur cluster co-chaperone	2
Hsd17b10	hydroxysteroid (17-beta) dehydrogenase 10	2
Hsd17b12	hydroxysteroid (17-beta) dehydrogenase 12	2
Hsd17b4	hydroxysteroid (17-beta) dehydrogenase 4	2
Hspa14	heat shock protein 14	2
Hspa4	heat shock protein 4	2
Hspa5	heat shock protein 5	2
Hspa8	heat shock protein 8	1
Hspa9	heat shock protein 9	2
Hspbp1	HSPA (heat shock 70kDa) binding protein, cytoplasmic cochaperone 1	2
Hspd1	heat shock protein 1 (chaperonin)	1
Htatip2	HIV-1 Tat interactive protein 2	2
Htra2	HtrA serine peptidase 2	2
Htt	huntingtin	2
Hus1	HUS1 checkpoint clamp component	2
Huwe1	HECT, UBA and WWE domain containing 1	2
Hyou1	hypoxia up-regulated 1	2
Hypk	huntingtin interacting protein K	2
Iah1	isoamyl acetate-hydrolyzing esterase 1 homolog	2
Iars	isoleucine-tRNA synthetase	2
Iars2	isoleucine-tRNA synthetase 2, mitochondrial	2
Iba57	IBA57 homolog, iron-sulfur cluster assembly	2
Ibtk	inhibitor of Bruton agammaglobulinemia tyrosine kinase	2
Ick	intestinal cell kinase	2
Icmt	isoprenylcysteine carboxyl methyltransferase	2
Ide	insulin degrading enzyme	2
Idh3a	isocitrate dehydrogenase 3 (NAD+) alpha	2
Idh3b	isocitrate dehydrogenase 3 (NAD+) beta	1
Idh3g	isocitrate dehydrogenase 3 (NAD+), gamma	2
Idi1	isopentenyl-diphosphate delta isomerase	2
Ier3ip1	immediate early response 3 interacting protein 1	2
Ifnar1	interferon (alpha and beta) receptor 1	2
Ifngr1	interferon gamma receptor 1	2
Ifrd1	interferon-related developmental regulator 1	2
Ift27	intraflagellar transport 27	2
Ikzf5	IKAROS family zinc finger 5	2
Il13ra1	interleukin 13 receptor, alpha 1	2
Il6st	interleukin 6 signal transducer	2
Ilf2	interleukin enhancer binding factor 2	2
Ilf3	interleukin enhancer binding factor 3	1
Ilkap	integrin-linked kinase-associated serine/threonine phosphatase 2C	2
Ilvbl	ilvB (bacterial acetolactate synthase)-like	2
Immt	inner membrane protein, mitochondrial	1
Imp3	IMP3, U3 small nucleolar ribonucleoprotein	2
Imp4	IMP4, U3 small nucleolar ribonucleoprotein	2
Impad1	inositol monophosphatase domain containing 1	2
Inf2	inverted formin, FH2 and WH2 domain containing	2
Ing1	inhibitor of growth family, member 1	2
Ino80b	INO80 complex subunit B	2
Ino80e	INO80 complex subunit E	2
Inpp5a	inositol polyphosphate-5-phosphatase A	2
Inpp5k	inositol polyphosphate 5-phosphatase K	2
Insig2	insulin induced gene 2	2
Ints1	integrator complex subunit 1	2
Ints10	integrator complex subunit 10	2
Ints12	integrator complex subunit 12	2
Ints3	integrator complex subunit 3	2
Ints4	integrator complex subunit 4	2
Invs	inversin	2
Ip6k1	inositol hexaphosphate kinase 1	2
Ip6k2	inositol hexaphosphate kinase 2	2
Ipo7	importin 7	2
Ipo8	importin 8	2
Ipo9	importin 9	2
Irak1	interleukin-1 receptor-associated kinase 1	2
Ireb2	iron responsive element binding protein 2	2
Irf2bp1	interferon regulatory factor 2 binding protein 1	2
Irf2bp2	interferon regulatory factor 2 binding protein 2	2
Irf2bpl	interferon regulatory factor 2 binding protein-like	2
Irgq	immunity-related GTPase family, Q	2
Iscu	iron-sulfur cluster assembly enzyme	2
Ist1	increased sodium tolerance 1 homolog (yeast)	2
Isy1	ISY1 splicing factor homolog	2
Itch	itchy, E3 ubiquitin protein ligase	2
Itfg1	integrin alpha FG-GAP repeat containing 1	2
Itgb1	integrin beta 1 (fibronectin receptor beta)	2
Itgb1bp1	integrin beta 1 binding protein 1	2
Itm2b	integral membrane protein 2B	2
Itpa	inosine triphosphatase (nucleoside triphosphate pyrophosphatase)	2
Itpk1	inositol 1,3,4-triphosphate 5/6 kinase	2
Itpkc	inositol 1,4,5-trisphosphate 3-kinase C	2
Itpripl2	inositol 1,4,5-triphosphate receptor interacting protein-like 2	2
Ivns1abp	influenza virus NS1A binding protein	2
Iws1	IWS1, SUPT6 interacting protein	2
Jagn1	jagunal homolog 1	2
Jak1	Janus kinase 1	2
Jkamp	JNK1/MAPK8-associated membrane protein	2
Jmjd4	jumonji domain containing 4	2
Jmjd6	jumonji domain containing 6	2
Jmjd7	jumonji domain containing 7	2
Jmjd8	jumonji domain containing 8	2
Josd2	Josephin domain containing 2	2
Jtb	jumping translocation breakpoint	2
Jund	jun D proto-oncogene	2
Kansl2	KAT8 regulatory NSL complex subunit 2	2
Kansl3	KAT8 regulatory NSL complex subunit 3	2
Kars	lysyl-tRNA synthetase	1
Kat2b	K(lysine) acetyltransferase 2B	2
Kat5	K(lysine) acetyltransferase 5	2
Kat8	K(lysine) acetyltransferase 8	2
Kbtbd2	kelch repeat and BTB (POZ) domain containing 2	2
Kbtbd4	kelch repeat and BTB (POZ) domain containing 4	2
Kbtbd7	kelch repeat and BTB (POZ) domain containing 7	2
Kcmf1	potassium channel modulatory factor 1	1
Kctd20	potassium channel tetramerisation domain containing 20	2
Kctd21	potassium channel tetramerisation domain containing 21	2
Kctd6	potassium channel tetramerisation domain containing 6	2
Kdelr2	KDEL (Lys-Asp-Glu-Leu) endoplasmic reticulum protein retention receptor 2	1
Kdm2a	lysine (K)-specific demethylase 2A	2
Kdm4a	lysine (K)-specific demethylase 4A	2
Kdm5c	lysine (K)-specific demethylase 5C	2
Kdsr	3-ketodihydrosphingosine reductase	2
Khdrbs1	KH domain containing, RNA binding, signal transduction associated 1	1
Khnyn	KH and NYN domain containing	2
Khsrp	KH-type splicing regulatory protein	1
Klc4	kinesin light chain 4	2
Klf3	Kruppel-like factor 3 (basic)	2
Klf9	Kruppel-like factor 9	2
Klhdc2	kelch domain containing 2	2
Klhdc3	kelch domain containing 3	2
Klhl20	kelch-like 20	2
Klhl25	kelch-like 25	2
Klhl36	kelch-like 36	2
Klhl5	kelch-like 5	2
Klhl8	kelch-like 8	2
Kpna1	karyopherin (importin) alpha 1	2
Kpnb1	karyopherin (importin) beta 1	1
Krcc1	lysine-rich coiled-coil 1	2
Krr1	KRR1, small subunit (SSU) processome component, homolog (yeast)	2
Kti12	KTI12 homolog, chromatin associated	2
Ktn1	kinectin 1	2
Kxd1	KxDL motif containing 1	2
L3mbtl2	l(3)mbt-like 2 (Drosophila)	2
Lactb	lactamase, beta	2
Lage3	L antigen family, member 3	2
Lamp1	lysosomal-associated membrane protein 1	1
Lamp2	lysosomal-associated membrane protein 2	2
Lamtor1	late endosomal/lysosomal adaptor, MAPK and MTOR activator 1	2
Lamtor2	late endosomal/lysosomal adaptor, MAPK and MTOR activator 2	2
Lamtor3	late endosomal/lysosomal adaptor, MAPK and MTOR activator 3	2
Lamtor4	late endosomal/lysosomal adaptor, MAPK and MTOR activator 4	2
Lamtor5	late endosomal/lysosomal adaptor, MAPK and MTOR activator 5	2
Lap3	leucine aminopeptidase 3	2
Laptm4a	lysosomal-associated protein transmembrane 4A	2
Larp1	La ribonucleoprotein domain family, member 1	1
Larp4	La ribonucleoprotein domain family, member 4	2
Larp7	La ribonucleoprotein domain family, member 7	2
Lars2	leucyl-tRNA synthetase, mitochondrial	2
Lcor	ligand dependent nuclear receptor corepressor	2
Ldha	lactate dehydrogenase A	2
Lemd2	LEM domain containing 2	2
Leng1	leukocyte receptor cluster (LRC) member 1	2
Leprot	leptin receptor overlapping transcript	2
Letm1	leucine zipper-EF-hand containing transmembrane protein 1	2
Letmd1	LETM1 domain containing 1	2
Lgalsl	lectin, galactoside binding-like	2
Lhpp	phospholysine phosphohistidine inorganic pyrophosphate phosphatase	2
Lias	lipoic acid synthetase	2
Lig3	ligase III, DNA, ATP-dependent	2
Lig4	ligase IV, DNA, ATP-dependent	2
Lin37	lin-37 homolog (C. elegans)	2
Lin54	lin-54 homolog (C. elegans)	2
Lin7c	lin-7 homolog C (C. elegans)	2
Lipt1	lipoyltransferase 1	2
Lman1	lectin, mannose-binding, 1	2
Lmbrd1	LMBR1 domain containing 1	2
Lmf2	lipase maturation factor 2	2
Lmo4	LIM domain only 4	2
Lnx2	ligand of numb-protein X 2	2
Lonp1	lon peptidase 1, mitochondrial	2
Lonp2	lon peptidase 2, peroxisomal	2
Lpcat3	lysophosphatidylcholine acyltransferase 3	2
Lpin1	lipin 1	2
Lrfn3	leucine rich repeat and fibronectin type III domain containing 3	2
Lrpap1	low density lipoprotein receptor-related protein associated protein 1	2
Lrpprc	leucine-rich PPR-motif containing	2
Lrrc14	leucine rich repeat containing 14	2
Lrrc24	leucine rich repeat containing 24	2
Lrrc28	leucine rich repeat containing 28	2
Lrrc40	leucine rich repeat containing 40	2
Lrrc41	leucine rich repeat containing 41	2
Lrrc42	leucine rich repeat containing 42	2
Lrrc47	leucine rich repeat containing 47	2
Lrrc57	leucine rich repeat containing 57	2
Lrrc59	leucine rich repeat containing 59	2
Lrrc8a	leucine rich repeat containing 8A	2
Lrrfip2	leucine rich repeat (in FLII) interacting protein 2	2
Lrsam1	leucine rich repeat and sterile alpha motif containing 1	2
Lsg1	large 60S subunit nuclear export GTPase 1	2
Lsm1	LSM1 homolog, mRNA degradation associated	2
Lsm10	U7 snRNP-specific Sm-like protein LSM10	2
Lsm14a	LSM14A mRNA processing body assembly factor	2
Lsm14b	LSM family member 14B	2
Lsm2	LSM2 homolog, U6 small nuclear RNA and mRNA degradation associated	2
Lsm3	LSM3 homolog, U6 small nuclear RNA and mRNA degradation associated	2
Lsm4	LSM4 homolog, U6 small nuclear RNA and mRNA degradation associated	2
Lsm5	LSM5 homolog, U6 small nuclear RNA and mRNA degradation associated	2
Lsm6	LSM6 homolog, U6 small nuclear RNA and mRNA degradation associated	2
Lsm7	LSM7 homolog, U6 small nuclear RNA and mRNA degradation associated	2
Lss	lanosterol synthase	2
Ltv1	LTV1 ribosome biogenesis factor	2
Luc7l2	LUC7-like 2 (S. cerevisiae)	2
Luc7l3	LUC7-like 3 (S. cerevisiae)	2
Lypla2	lysophospholipase 2	1
Lyrm1	LYR motif containing 1	2
Lyrm4	LYR motif containing 4	2
Lysmd1	LysM, putative peptidoglycan-binding, domain containing 1	2
Lysmd3	LysM, putative peptidoglycan-binding, domain containing 3	2
Lysmd4	LysM, putative peptidoglycan-binding, domain containing 4	2
Lztr1	leucine-zipper-like transcriptional regulator, 1	2
M6pr	mannose-6-phosphate receptor, cation dependent	2
Mad2l1bp	MAD2L1 binding protein	2
Mad2l2	MAD2 mitotic arrest deficient-like 2	2
Maea	macrophage erythroblast attacher	2
Maged1	melanoma antigen, family D, 1	2
Magoh	mago homolog, exon junction complex core component	2
Magt1	magnesium transporter 1	2
Mak16	MAK16 homolog	2
Malsu1	mitochondrial assembly of ribosomal large subunit 1	2
Maml1	mastermind like 1 (Drosophila)	1
Man1a2	mannosidase, alpha, class 1A, member 2	2
Man1b1	mannosidase, alpha, class 1B, member 1	2
Man2a2	mannosidase 2, alpha 2	2
Man2b2	mannosidase 2, alpha B2	2
Man2c1	mannosidase, alpha, class 2C, member 1	2
Map2k1	mitogen-activated protein kinase kinase 1	2
Map2k2	mitogen-activated protein kinase kinase 2	2
Map2k5	mitogen-activated protein kinase kinase 5	2
Map3k7	mitogen-activated protein kinase kinase kinase 7	2
Map4k4	mitogen-activated protein kinase kinase kinase kinase 4	2
Mapk1	mitogen-activated protein kinase 1	2
Mapk1ip1l	mitogen-activated protein kinase 1 interacting protein 1-like	2
Mapk6	mitogen-activated protein kinase 6	2
Mapk8	mitogen-activated protein kinase 8	2
Mapk9	mitogen-activated protein kinase 9	2
Mapkap1	mitogen-activated protein kinase associated protein 1	2
Mapkapk2	MAP kinase-activated protein kinase 2	2
Mapkapk5	MAP kinase-activated protein kinase 5	2
Mapre1	microtubule-associated protein, RP/EB family, member 1	1
Mapre2	microtubule-associated protein, RP/EB family, member 2	2
March2	membrane-associated ring finger (C3HC4) 2	2
March5	membrane-associated ring finger (C3HC4) 5	2
March6	membrane-associated ring finger (C3HC4) 6	2
March7	membrane-associated ring finger (C3HC4) 7	2
Mark3	MAP/microtubule affinity regulating kinase 3	1
Mark4	MAP/microtubule affinity regulating kinase 4	2
Mars	methionine-tRNA synthetase	2
Mat2b	methionine adenosyltransferase II, beta	1
Mavs	mitochondrial antiviral signaling protein	2
Max	Max protein	2
Maz	MYC-associated zinc finger protein (purine-binding transcription factor)	2
Mbd1	methyl-CpG binding domain protein 1	2
Mbd2	methyl-CpG binding domain protein 2	2
Mbd3	methyl-CpG binding domain protein 3	2
Mbd4	methyl-CpG binding domain protein 4	2
Mblac1	metallo-beta-lactamase domain containing 1	2
Mbnl2	muscleblind like splicing factor 2	2
Mbtps1	membrane-bound transcription factor peptidase, site 1	2
Mbtps2	membrane-bound transcription factor peptidase, site 2	2
Mcat	malonyl CoA:ACP acyltransferase (mitochondrial)	2
Mccc1	methylcrotonoyl-Coenzyme A carboxylase 1 (alpha)	2
Mcee	methylmalonyl CoA epimerase	2
Mcfd2	multiple coagulation factor deficiency 2	2
Mcm3ap	minichromosome maintenance complex component 3 associated protein	2
Mcm7	minichromosome maintenance complex component 7	2
Mcmbp	minichromosome maintenance complex binding protein	2
Mcoln1	mucolipin 1	2
Mcph1	microcephaly, primary autosomal recessive 1	2
Mcrs1	microspherule protein 1	2
Mcts1	malignant T cell amplified sequence 1	2
Mcu	mitochondrial calcium uniporter	2
Mdc1	mediator of DNA damage checkpoint 1	2
Mdh2	malate dehydrogenase 2, NAD (mitochondrial)	1
Mdp1	magnesium-dependent phosphatase 1	2
Me2	malic enzyme 2, NAD(+)-dependent, mitochondrial	2
Meaf6	MYST/Esa1-associated factor 6	2
Mecp2	methyl CpG binding protein 2	2
Med10	mediator complex subunit 10	2
Med11	mediator complex subunit 11	2
Med13	mediator complex subunit 13	2
Med14	mediator complex subunit 14	2
Med16	mediator complex subunit 16	2
Med19	mediator complex subunit 19	2
Med20	mediator complex subunit 20	2
Med21	mediator complex subunit 21	2
Med24	mediator complex subunit 24	2
Med29	mediator complex subunit 29	2
Med31	mediator complex subunit 31	2
Med4	mediator complex subunit 4	2
Med6	mediator complex subunit 6	2
Med7	mediator complex subunit 7	2
Med8	mediator complex subunit 8	2
Mef2a	myocyte enhancer factor 2A	2
Memo1	mediator of cell motility 1	2
Men1	multiple endocrine neoplasia 1	2
Mepce	methylphosphate capping enzyme	2
Metap1	methionyl aminopeptidase 1	2
Metap2	methionine aminopeptidase 2	2
Metrn	meteorin, glial cell differentiation regulator	2
Mettl13	methyltransferase like 13	2
Mettl14	methyltransferase like 14	2
Mettl16	methyltransferase like 16	2
Mettl17	methyltransferase like 17	2
Mettl18	methyltransferase like 18	2
Mettl21a	methyltransferase like 21A	2
Mettl23	methyltransferase like 23	2
Mettl3	methyltransferase like 3	2
Mettl5	methyltransferase like 5	2
Mfap3	microfibrillar-associated protein 3	2
Mff	mitochondrial fission factor	2
Mfn1	mitofusin 1	2
Mfsd11	major facilitator superfamily domain containing 11	2
Mfsd12	major facilitator superfamily domain containing 12	2
Mfsd3	major facilitator superfamily domain containing 3	2
Mfsd5	major facilitator superfamily domain containing 5	2
Mgat2	mannoside acetylglucosaminyltransferase 2	2
Mgat4b	mannoside acetylglucosaminyltransferase 4, isoenzyme B	2
Mgea5	meningioma expressed antigen 5 (hyaluronidase)	1
Mgme1	mitochondrial genome maintenance exonuclease 1	2
Mgmt	O-6-methylguanine-DNA methyltransferase	2
Mgrn1	mahogunin, ring finger 1	2
Mgst3	microsomal glutathione S-transferase 3	2
Mia3	melanoma inhibitory activity 3	2
Mib1	mindbomb E3 ubiquitin protein ligase 1	2
Micall1	microtubule associated monooxygenase, calponin and LIM domain containing -like 1	2
Micu1	mitochondrial calcium uptake 1	2
Mid1ip1	Mid1 interacting protein 1 (gastrulation specific G12-like (zebrafish))	2
Midn	midnolin	2
Mien1	migration and invasion enhancer 1	2
Mier1	MEIR1 treanscription regulator	2
Mif	macrophage migration inhibitory factor (glycosylation-inhibiting factor)	2
Mif4gd	MIF4G domain containing	2
Miip	migration and invasion inhibitory protein	2
Minos1	mitochondrial inner membrane organizing system 1	2
Mis12	MIS12 kinetochore complex component	2
Mitd1	MIT, microtubule interacting and transport, domain containing 1	2
Mkks	McKusick-Kaufman syndrome	2
Mkln1	muskelin 1, intracellular mediator containing kelch motifs	2
Mknk1	MAP kinase-interacting serine/threonine kinase 1	2
Mkrn2	makorin, ring finger protein, 2	2
Mlec	malectin	2
Mlf2	myeloid leukemia factor 2	2
Mlh1	mutL homolog 1	2
Mllt1	myeloid/lymphoid or mixed-lineage leukemia; translocated to, 1	2
Mllt10	myeloid/lymphoid or mixed-lineage leukemia; translocated to, 10	2
Mlst8	MTOR associated protein, LST8 homolog (S. cerevisiae)	2
Mlx	MAX-like protein X	2
Mmaa	methylmalonic aciduria (cobalamin deficiency) type A	2
Mmadhc	methylmalonic aciduria (cobalamin deficiency) cblD type, with homocystinuria	2
Mms19	MMS19 (MET18 S. cerevisiae)	2
Mnat1	menage a trois 1	2
Mob4	MOB family member 4, phocein	2
Mogs	mannosyl-oligosaccharide glucosidase	2
Mon1a	MON1 homolog A, secretory traffciking associated	2
Mon2	MON2 homolog, regulator of endosome to Golgi trafficking	2
Morf4l1	mortality factor 4 like 1	1
Morf4l2	mortality factor 4 like 2	1
Mospd1	motile sperm domain containing 1	2
Mpc2	mitochondrial pyruvate carrier 2	2
Mpdu1	mannose-P-dolichol utilization defect 1	2
Mpg	N-methylpurine-DNA glycosylase	2
Mphosph10	M-phase phosphoprotein 10 (U3 small nucleolar ribonucleoprotein)	2
Mpi	mannose phosphate isomerase	2
Mplkip	M-phase specific PLK1 intereacting protein	2
Mpnd	MPN domain containing	2
Mppe1	metallophosphoesterase 1	2
Mpv17l2	MPV17 mitochondrial membrane protein-like 2	2
Mpzl1	myelin protein zero-like 1	1
Mrfap1	Morf4 family associated protein 1	2
Mri1	methylthioribose-1-phosphate isomerase 1	2
Mrm1	mitochondrial rRNA methyltransferase 1	2
Mrpl1	mitochondrial ribosomal protein L1	2
Mrpl10	mitochondrial ribosomal protein L10	2
Mrpl11	mitochondrial ribosomal protein L11	2
Mrpl12	mitochondrial ribosomal protein L12	2
Mrpl13	mitochondrial ribosomal protein L13	2
Mrpl14	mitochondrial ribosomal protein L14	2
Mrpl15	mitochondrial ribosomal protein L15	2
Mrpl16	mitochondrial ribosomal protein L16	2
Mrpl17	mitochondrial ribosomal protein L17	2
Mrpl18	mitochondrial ribosomal protein L18	2
Mrpl19	mitochondrial ribosomal protein L19	2
Mrpl2	mitochondrial ribosomal protein L2	2
Mrpl20	mitochondrial ribosomal protein L20	2
Mrpl21	mitochondrial ribosomal protein L21	2
Mrpl22	mitochondrial ribosomal protein L22	2
Mrpl23	mitochondrial ribosomal protein L23	2
Mrpl24	mitochondrial ribosomal protein L24	2
Mrpl27	mitochondrial ribosomal protein L27	2
Mrpl28	mitochondrial ribosomal protein L28	2
Mrpl3	mitochondrial ribosomal protein L3	2
Mrpl30	mitochondrial ribosomal protein L30	2
Mrpl32	mitochondrial ribosomal protein L32	2
Mrpl33	mitochondrial ribosomal protein L33	2
Mrpl35	mitochondrial ribosomal protein L35	2
Mrpl36	mitochondrial ribosomal protein L36	2
Mrpl37	mitochondrial ribosomal protein L37	2
Mrpl38	mitochondrial ribosomal protein L38	2
Mrpl4	mitochondrial ribosomal protein L4	2
Mrpl40	mitochondrial ribosomal protein L40	2
Mrpl41	mitochondrial ribosomal protein L41	2
Mrpl42	mitochondrial ribosomal protein L42	2
Mrpl43	mitochondrial ribosomal protein L43	2
Mrpl44	mitochondrial ribosomal protein L44	2
Mrpl45	mitochondrial ribosomal protein L45	2
Mrpl46	mitochondrial ribosomal protein L46	2
Mrpl47	mitochondrial ribosomal protein L47	2
Mrpl48	mitochondrial ribosomal protein L48	2
Mrpl49	mitochondrial ribosomal protein L49	2
Mrpl50	mitochondrial ribosomal protein L50	2
Mrpl51	mitochondrial ribosomal protein L51	2
Mrpl52	mitochondrial ribosomal protein L52	2
Mrpl53	mitochondrial ribosomal protein L53	2
Mrpl54	mitochondrial ribosomal protein L54	2
Mrpl55	mitochondrial ribosomal protein L55	2
Mrpl9	mitochondrial ribosomal protein L9	2
Mrps10	mitochondrial ribosomal protein S10	2
Mrps11	mitochondrial ribosomal protein S11	2
Mrps12	mitochondrial ribosomal protein S12	2
Mrps14	mitochondrial ribosomal protein S14	2
Mrps15	mitochondrial ribosomal protein S15	2
Mrps16	mitochondrial ribosomal protein S16	2
Mrps17	mitochondrial ribosomal protein S17	2
Mrps18a	mitochondrial ribosomal protein S18A	2
Mrps18b	mitochondrial ribosomal protein S18B	2
Mrps18c	mitochondrial ribosomal protein S18C	2
Mrps2	mitochondrial ribosomal protein S2	2
Mrps21	mitochondrial ribosomal protein S21	2
Mrps22	mitochondrial ribosomal protein S22	2
Mrps23	mitochondrial ribosomal protein S23	2
Mrps24	mitochondrial ribosomal protein S24	2
Mrps25	mitochondrial ribosomal protein S25	2
Mrps26	mitochondrial ribosomal protein S26	2
Mrps27	mitochondrial ribosomal protein S27	2
Mrps28	mitochondrial ribosomal protein S28	2
Mrps30	mitochondrial ribosomal protein S30	2
Mrps31	mitochondrial ribosomal protein S31	2
Mrps33	mitochondrial ribosomal protein S33	2
Mrps34	mitochondrial ribosomal protein S34	2
Mrps35	mitochondrial ribosomal protein S35	2
Mrps5	mitochondrial ribosomal protein S5	2
Mrps6	mitochondrial ribosomal protein S6	2
Mrps7	mitchondrial ribosomal protein S7	2
Mrps9	mitochondrial ribosomal protein S9	2
Mrrf	mitochondrial ribosome recycling factor	2
Mrs2	MRS2 magnesium transporter	2
Mrto4	mRNA turnover 4, ribosome maturation factor	2
Msantd3	Myb/SANT-like DNA-binding domain containing 3	2
Msh3	mutS homolog 3	2
Msh6	mutS homolog 6	2
Msl3	male-specific lethal 3 homolog (Drosophila)	2
Msmp	microseminoprotein, prostate associated	2
Msra	methionine sulfoxide reductase A	2
Msrb2	methionine sulfoxide reductase B2	2
Mta2	metastasis-associated gene family, member 2	2
Mtch1	mitochondrial carrier 1	2
Mtch2	mitochondrial carrier 2	2
Mtdh	metadherin	2
Mtfmt	mitochondrial methionyl-tRNA formyltransferase	2
Mtfr1	mitochondrial fission regulator 1	2
Mtfr1l	mitochondrial fission regulator 1-like	2
Mtif3	mitochondrial translational initiation factor 3	2
Mtm1	X-linked myotubular myopathy gene 1	2
Mtmr1	myotubularin related protein 1	2
Mtmr3	myotubularin related protein 3	2
Mtmr6	myotubularin related protein 6	2
Mto1	mitochondrial tRNA translation optimization 1	2
Mtpap	mitochondrial poly(A) polymerase	2
Mtrr	5-methyltetrahydrofolate-homocysteine methyltransferase reductase	2
Mtss1	metastasis suppressor 1	2
Mtx2	metaxin 2	2
Mul1	mitochondrial ubiquitin ligase activator of NFKB 1	2
Mus81	MUS81 structure-specific endonuclease subunit	2
Mut	methylmalonyl-Coenzyme A mutase	2
Mvd	mevalonate (diphospho) decarboxylase	2
Mxd4	Max dimerization protein 4	2
Mxi1	MAX interactor 1, dimerization protein	2
Mybbp1a	MYB binding protein (P160) 1a	2
Myl12b	myosin, light chain 12B, regulatory	2
Myl6	myosin, light polypeptide 6, alkali, smooth muscle and non-muscle	1
Mynn	myoneurin	2
Myo1e	myosin IE	2
Mypop	Myb-related transcription factor, partner of profilin	2
Mzf1	myeloid zinc finger 1	2
N4bp1	NEDD4 binding protein 1	2
N4bp2l2	NEDD4 binding protein 2-like 2	2
Naa10	N(alpha)-acetyltransferase 10, NatA catalytic subunit	2
Naa15	N(alpha)-acetyltransferase 15, NatA auxiliary subunit	2
Naa20	N(alpha)-acetyltransferase 20, NatB catalytic subunit	2
Naa38	N(alpha)-acetyltransferase 38, NatC auxiliary subunit	2
Naa50	N(alpha)-acetyltransferase 50, NatE catalytic subunit	2
Naa60	N(alpha)-acetyltransferase 60, NatF catalytic subunit	2
Nabp2	nucleic acid binding protein 2	2
Naca	nascent polypeptide-associated complex alpha polypeptide	1
Nacc1	nucleus accumbens associated 1, BEN and BTB (POZ) domain containing	2
Nacc2	nucleus accumbens associated 2, BEN and BTB (POZ) domain containing	2
Nae1	NEDD8 activating enzyme E1 subunit 1	2
Nampt	nicotinamide phosphoribosyltransferase	2
Nans	N-acetylneuraminic acid synthase (sialic acid synthase)	2
Nap1l4	nucleosome assembly protein 1-like 4	2
Napa	N-ethylmaleimide sensitive fusion protein attachment protein alpha	2
Narf	nuclear prelamin A recognition factor	2
Narfl	nuclear prelamin A recognition factor-like	2
Nars	asparaginyl-tRNA synthetase	1
Nars2	asparaginyl-tRNA synthetase 2 (mitochondrial)(putative)	2
Nat10	N-acetyltransferase 10	2
Nbn	nibrin	2
Nbr1	neighbor of Brca1 gene 1	2
Ncaph2	non-SMC condensin II complex, subunit H2	2
Ncbp2	nuclear cap binding protein subunit 2	2
Nck1	non-catalytic region of tyrosine kinase adaptor protein 1	2
Nckipsd	NCK interacting protein with SH3 domain	2
Ncl	nucleolin	1
Ncln	nicalin	2
Ncoa1	nuclear receptor coactivator 1	2
Ncoa4	nuclear receptor coactivator 4	1
Ncoa6	nuclear receptor coactivator 6	1
Ncor1	nuclear receptor co-repressor 1	1
Ncstn	nicastrin	2
Ndel1	nudE neurodevelopment protein 1 like 1	2
Ndfip1	Nedd4 family interacting protein 1	2
Ndst1	N-deacetylase/N-sulfotransferase (heparan glucosaminyl) 1	2
Ndufa10	NADH dehydrogenase (ubiquinone) 1 alpha subcomplex 10	2
Ndufa11	NADH dehydrogenase (ubiquinone) 1 alpha subcomplex 11	2
Ndufa12	NADH dehydrogenase (ubiquinone) 1 alpha subcomplex, 12	2
Ndufa13	NADH dehydrogenase (ubiquinone) 1 alpha subcomplex, 13	2
Ndufa2	NADH dehydrogenase (ubiquinone) 1 alpha subcomplex, 2	2
Ndufa3	NADH dehydrogenase (ubiquinone) 1 alpha subcomplex, 3	2
Ndufa4	NADH dehydrogenase (ubiquinone) 1 alpha subcomplex, 4	2
Ndufa5	NADH dehydrogenase (ubiquinone) 1 alpha subcomplex, 5	2
Ndufa6	NADH dehydrogenase (ubiquinone) 1 alpha subcomplex, 6 (B14)	2
Ndufa7	NADH dehydrogenase (ubiquinone) 1 alpha subcomplex, 7 (B14.5a)	2
Ndufa8	NADH dehydrogenase (ubiquinone) 1 alpha subcomplex, 8	2
Ndufa9	NADH dehydrogenase (ubiquinone) 1 alpha subcomplex, 9	2
Ndufab1	NADH dehydrogenase (ubiquinone) 1, alpha/beta subcomplex, 1	1
Ndufaf2	NADH dehydrogenase (ubiquinone) 1 alpha subcomplex, assembly factor 2	2
Ndufaf3	NADH dehydrogenase (ubiquinone) 1 alpha subcomplex, assembly factor 3	2
Ndufaf4	NADH dehydrogenase (ubiquinone) 1 alpha subcomplex, assembly factor 4	2
Ndufb10	NADH dehydrogenase (ubiquinone) 1 beta subcomplex, 10	2
Ndufb11	NADH dehydrogenase (ubiquinone) 1 beta subcomplex, 11	2
Ndufb2	NADH dehydrogenase (ubiquinone) 1 beta subcomplex, 2	1
Ndufb3	NADH dehydrogenase (ubiquinone) 1 beta subcomplex 3	2
Ndufb4	NADH dehydrogenase (ubiquinone) 1 beta subcomplex 4	2
Ndufb5	NADH dehydrogenase (ubiquinone) 1 beta subcomplex, 5	2
Ndufb6	NADH dehydrogenase (ubiquinone) 1 beta subcomplex, 6	2
Ndufb7	NADH dehydrogenase (ubiquinone) 1 beta subcomplex, 7	2
Ndufb8	NADH dehydrogenase (ubiquinone) 1 beta subcomplex 8	1
Ndufb9	NADH dehydrogenase (ubiquinone) 1 beta subcomplex, 9	2
Ndufc1	NADH dehydrogenase (ubiquinone) 1, subcomplex unknown, 1	2
Ndufc2	NADH dehydrogenase (ubiquinone) 1, subcomplex unknown, 2	1
Ndufs2	NADH dehydrogenase (ubiquinone) Fe-S protein 2	2
Ndufs3	NADH dehydrogenase (ubiquinone) Fe-S protein 3	2
Ndufs4	NADH dehydrogenase (ubiquinone) Fe-S protein 4	2
Ndufs5	NADH dehydrogenase (ubiquinone) Fe-S protein 5	2
Ndufs6	NADH dehydrogenase (ubiquinone) Fe-S protein 6	2
Ndufs7	NADH dehydrogenase (ubiquinone) Fe-S protein 7	2
Ndufs8	NADH dehydrogenase (ubiquinone) Fe-S protein 8	2
Ndufv1	NADH dehydrogenase (ubiquinone) flavoprotein 1	2
Ndufv2	NADH dehydrogenase (ubiquinone) flavoprotein 2	2
Necap1	NECAP endocytosis associated 1	2
Nedd8	neural precursor cell expressed, developmentally down-regulated gene 8	2
Neil2	nei like 2 (E. coli)	2
Nek4	NIMA (never in mitosis gene a)-related expressed kinase 4	2
Nek9	NIMA (never in mitosis gene a)-related expressed kinase 9	2
Nelfb	negative elongation factor complex member B	2
Nelfcd	negative elongation factor complex member C/D, Th1l	2
Nelfe	negative elongation factor complex member E, Rdbp	2
Nenf	neuron derived neurotrophic factor	2
Neu1	neuraminidase 1	2
Nf2	neurofibromin 2	2
Nfatc2ip	nuclear factor of activated T cells, cytoplasmic, calcineurin dependent 2 interacting protein	2
Nfe2l2	nuclear factor, erythroid derived 2, like 2	2
Nfil3	nuclear factor, interleukin 3, regulated	2
Nfkbib	nuclear factor of kappa light polypeptide gene enhancer in B cells inhibitor, beta	2
Nfkbil1	nuclear factor of kappa light polypeptide gene enhancer in B cells inhibitor like 1	2
Nfu1	NFU1 iron-sulfur cluster scaffold	2
Nfx1	nuclear transcription factor, X-box binding 1	2
Nfyb	nuclear transcription factor-Y beta	2
Nfyc	nuclear transcription factor-Y gamma	2
Ngdn	neuroguidin, EIF4E binding protein	2
Ngly1	N-glycanase 1	2
Ngrn	neugrin, neurite outgrowth associated	2
Nhp2	NHP2 ribonucleoprotein	2
Nif3l1	Ngg1 interacting factor 3-like 1 (S. pombe)	2
Ninj1	ninjurin 1	2
Nip7	NIP7, nucleolar pre-rRNA processing protein	2
Nipa2	non imprinted in Prader-Willi/Angelman syndrome 2 homolog (human)	2
Nipbl	Nipped-B homolog (Drosophila)	2
Nisch	nischarin	2
Nit1	nitrilase 1	2
Nit2	nitrilase family, member 2	2
Nkap	NFKB activating protein	2
Nkiras2	NFKB inhibitor interacting Ras-like protein 2	2
Nmd3	NMD3 ribosome export adaptor	2
Nme2	NME/NM23 nucleoside diphosphate kinase 2	2
Nme3	NME/NM23 nucleoside diphosphate kinase 3	2
Nme6	NME/NM23 nucleoside diphosphate kinase 6	2
Nmrk1	nicotinamide riboside kinase 1	2
Nmt1	N-myristoyltransferase 1	2
Noa1	nitric oxide associated 1	2
Nob1	NIN1/RPN12 binding protein 1 homolog	2
Noc2l	NOC2 like nucleolar associated transcriptional repressor	2
Nol10	nucleolar protein 10	2
Nol11	nucleolar protein 11	2
Nol12	nucleolar protein 12	2
Nol6	nucleolar protein family 6 (RNA-associated)	2
Nol7	nucleolar protein 7	2
Nol8	nucleolar protein 8	2
Nol9	nucleolar protein 9	1
Nolc1	nucleolar and coiled-body phosphoprotein 1	2
Nom1	nucleolar protein with MIF4G domain 1	2
Nono	non-POU-domain-containing, octamer binding protein	1
Nop10	NOP10 ribonucleoprotein	2
Nop14	NOP14 nucleolar protein	2
Nop16	NOP16 nucleolar protein	2
Nop2	NOP2 nucleolar protein	2
Nop56	NOP56 ribonucleoprotein	2
Nop58	NOP58 ribonucleoprotein	2
Nop9	NOP9 nucleolar protein	2
Npc1	Niemann-Pick type C1	2
Npc2	Niemann-Pick type C2	2
Nploc4	NPL4 homolog, ubiquitin recognition factor	2
Npm1	nucleophosmin 1	1
Nprl2	nitrogen permease regulator-like 2	2
Nprl3	nitrogen permease regulator-like 3	2
Nqo2	N-ribosyldihydronicotinamide quinone reductase 2	2
Nr1h2	nuclear receptor subfamily 1, group H, member 2	2
Nr2c1	nuclear receptor subfamily 2, group C, member 1	2
Nr2c2ap	nuclear receptor 2C2-associated protein	2
Nr3c2	nuclear receptor subfamily 3, group C, member 2	2
Nrbp1	nuclear receptor binding protein 1	2
Nrde2	nrde-2 necessary for RNA interference, domain containing	2
Nrip1	nuclear receptor interacting protein 1	2
Nsa2	NSA2 ribosome biogenesis homolog	2
Nsd1	nuclear receptor-binding SET-domain protein 1	2
Nsdhl	NAD(P) dependent steroid dehydrogenase-like	2
Nsfl1c	NSFL1 (p97) cofactor (p47)	1
Nsmce1	NSE1 homolog, SMC5-SMC6 complex component	2
Nsmce2	NSE2/MMS21 homolog, SMC5-SMC6 complex SUMO ligase	2
Nsmce4a	NSE4 homolog A, SMC5-SMC6 complex component	2
Nsrp1	nuclear speckle regulatory protein 1	2
Nsun2	NOL1/NOP2/Sun domain family member 2	2
Nsun5	NOL1/NOP2/Sun domain family, member 5	2
Nsun6	NOL1/NOP2/Sun domain family member 6	2
Nt5c	5',3'-nucleotidase, cytosolic	2
Nt5c3	5'-nucleotidase, cytosolic III	2
Nt5dc1	5'-nucleotidase domain containing 1	2
Ntan1	N-terminal Asn amidase	2
Ntmt1	N-terminal Xaa-Pro-Lys N-methyltransferase 1	2
Ntpcr	nucleoside-triphosphatase, cancer-related	2
Nub1	negative regulator of ubiquitin-like proteins 1	2
Nubp1	nucleotide binding protein 1	2
Nubp2	nucleotide binding protein 2	2
Nucb1	nucleobindin 1	2
Nucks1	nuclear casein kinase and cyclin-dependent kinase substrate 1	2
Nudc	nudC nuclear distribution protein	1
Nudcd1	NudC domain containing 1	2
Nudcd2	NudC domain containing 2	2
Nudt14	nudix (nucleoside diphosphate linked moiety X)-type motif 14	2
Nudt15	nudix (nucleoside diphosphate linked moiety X)-type motif 15	2
Nudt2	nudix (nucleoside diphosphate linked moiety X)-type motif 2	2
Nudt21	nudix (nucleoside diphosphate linked moiety X)-type motif 21	2
Nudt22	nudix (nucleoside diphosphate linked moiety X)-type motif 22	2
Nudt3	nudix (nucleotide diphosphate linked moiety X)-type motif 3	1
Nudt9	nudix (nucleoside diphosphate linked moiety X)-type motif 9	2
Nufip2	nuclear fragile X mental retardation protein interacting protein 2	2
Nup107	nucleoporin 107	2
Nup133	nucleoporin 133	2
Nup153	nucleoporin 153	2
Nup54	nucleoporin 54	2
Nup62	nucleoporin 62	2
Nup85	nucleoporin 85	2
Nupl2	nucleoporin like 2	2
Nutf2	nuclear transport factor 2	2
Nxf1	nuclear RNA export factor 1	2
Nxt1	NTF2-related export protein 1	2
Oat	ornithine aminotransferase	2
Oaz1	ornithine decarboxylase antizyme 1	1
Oaz2	ornithine decarboxylase antizyme 2	2
Ocel1	occludin/ELL domain containing 1	2
Ociad1	OCIA domain containing 1	2
Odc1	ornithine decarboxylase, structural 1	2
Ogfod1	2-oxoglutarate and iron-dependent oxygenase domain containing 1	2
Ogfod3	2-oxoglutarate and iron-dependent oxygenase domain containing 3	2
Ogfr	opioid growth factor receptor	2
Ogg1	8-oxoguanine DNA-glycosylase 1	2
Ogt	O-linked N-acetylglucosamine (GlcNAc) transferase (UDP-N-acetylglucosamine:polypeptide-N-acetylglucosaminyl transferase)	2
Ola1	Obg-like ATPase 1	2
Opa1	OPA1, mitochondrial dynamin like GTPase	2
Opa3	optic atrophy 3	2
Orc4	origin recognition complex, subunit 4	2
Ormdl1	ORM1-like 1 (S. cerevisiae)	2
Ormdl2	ORM1-like 2 (S. cerevisiae)	2
Ormdl3	ORM1-like 3 (S. cerevisiae)	2
Os9	amplified in osteosarcoma	2
Osbp	oxysterol binding protein	1
Osbpl2	oxysterol binding protein-like 2	2
Osbpl9	oxysterol binding protein-like 9	2
Osgep	O-sialoglycoprotein endopeptidase	2
Osgin2	oxidative stress induced growth inhibitor family member 2	2
Ostm1	osteopetrosis associated transmembrane protein 1	2
Otub1	OTU domain, ubiquitin aldehyde binding 1	1
Otud5	OTU domain containing 5	2
Ovca2	candidate tumor suppressor in ovarian cancer 2	2
Oxa1l	oxidase assembly 1-like	2
Oxnad1	oxidoreductase NAD-binding domain containing 1	2
P4htm	prolyl 4-hydroxylase, transmembrane (endoplasmic reticulum)	2
Pa2g4	proliferation-associated 2G4	2
Pabpc1	poly(A) binding protein, cytoplasmic 1	1
Pabpn1	poly(A) binding protein, nuclear 1	1
Pacsin2	protein kinase C and casein kinase substrate in neurons 2	2
Paf1	Paf1, RNA polymerase II complex component	2
Pafah1b1	platelet-activating factor acetylhydrolase, isoform 1b, subunit 1	1
Paics	phosphoribosylaminoimidazole carboxylase, phosphoribosylaminoribosylaminoimidazole, succinocarboxamide synthetase	2
Paip1	polyadenylate binding protein-interacting protein 1	2
Paip2	polyadenylate-binding protein-interacting protein 2	2
Pak1ip1	PAK1 interacting protein 1	2
Pak2	p21 protein (Cdc42/Rac)-activated kinase 2	2
Pam16	presequence translocase-asssociated motor 16 homolog (S. cerevisiae)	2
Pank2	pantothenate kinase 2	2
Pank3	pantothenate kinase 3	2
Pank4	pantothenate kinase 4	2
Panx1	pannexin 1	2
Papd4	PAP associated domain containing 4	2
Papd7	PAP associated domain containing 7	2
Papola	poly (A) polymerase alpha	2
Park7	Parkinson disease (autosomal recessive, early onset) 7	2
Parl	presenilin associated, rhomboid-like	2
Parn	poly(A)-specific ribonuclease (deadenylation nuclease)	2
Parp1	poly (ADP-ribose) polymerase family, member 1	2
Parp3	poly (ADP-ribose) polymerase family, member 3	2
Parp9	poly (ADP-ribose) polymerase family, member 9	2
Patl1	protein associated with topoisomerase II homolog 1 (yeast)	2
Patz1	POZ (BTB) and AT hook containing zinc finger 1	2
Paxbp1	PAX3 and PAX7 binding protein 1	2
Pbdc1	polysaccharide biosynthesis domain containing 1	2
Pbx2	pre B cell leukemia homeobox 2	2
Pcbp1	poly(rC) binding protein 1	2
Pcbp2	poly(rC) binding protein 2	1
Pcdhgb5	protocadherin gamma subfamily B, 5	2
Pcf11	PCF11 cleavage and polyadenylation factor subunit	2
Pcgf1	polycomb group ring finger 1	2
Pcgf5	polycomb group ring finger 5	2
Pcid2	PCI domain containing 2	2
Pcif1	PDX1 C-terminal inhibiting factor 1	2
Pcm1	pericentriolar material 1	2
Pcmt1	protein-L-isoaspartate (D-aspartate) O-methyltransferase 1	2
Pcna	proliferating cell nuclear antigen	2
Pcnx	pecanex homolog (Drosophila)	2
Pcsk7	proprotein convertase subtilisin/kexin type 7	2
Pcyox1	prenylcysteine oxidase 1	2
Pcyt1a	phosphate cytidylyltransferase 1, choline, alpha isoform	2
Pdap1	PDGFA associated protein 1	2
Pdcd2	programmed cell death 2	2
Pdcd5	programmed cell death 5	2
Pdcd6	programmed cell death 6	2
Pdcd6ip	programmed cell death 6 interacting protein	2
Pde12	phosphodiesterase 12	2
Pde6d	phosphodiesterase 6D, cGMP-specific, rod, delta	2
Pdgfc	platelet-derived growth factor, C polypeptide	2
Pdhb	pyruvate dehydrogenase (lipoamide) beta	2
Pdhx	pyruvate dehydrogenase complex, component X	2
Pdia6	protein disulfide isomerase associated 6	1
Pdk2	pyruvate dehydrogenase kinase, isoenzyme 2	2
Pdlim5	PDZ and LIM domain 5	2
Pdp2	pyruvate dehyrogenase phosphatase catalytic subunit 2	2
Pds5a	PDS5 cohesin associated factor A	2
Pdzd11	PDZ domain containing 11	2
Pdzd8	PDZ domain containing 8	2
Pebp1	phosphatidylethanolamine binding protein 1	2
Pef1	penta-EF hand domain containing 1	2
Pelo	pelota homolog (Drosophila)	2
Pelp1	proline, glutamic acid and leucine rich protein 1	2
[truncated: 1,490 more rows]

## Sheet: Table S4
Table S4. CRX direct gene targets (see methods).
Acaa1b
Agtpbp1
Ccdc24
Cuedc1
Cyp4f37
Dpm1
Emc8-1190005i06rik
Gpx4
Hk1
Lbhd1
LOC102641809
LOC105242733
Nap1l1
Nxnl1
Pacsin2
Plec
Ppard
Rpl10
Rpl10-ps1
Rpl10-ps6
Rsc1a1
Setdb2
Svip
Tbc1d24
Tmem223
Tmem243
Tnfsfm13
Trim17
Trim61
0610009B22Rik
0610038B21Rik
1190005I06Rik
1700023H06Rik
1810009A15Rik
1810041L15Rik
2410131K14Rik
2810030D12Rik
3000002C10Rik
4833439L19Rik
4930517G19Rik
5031425E22Rik
6430571L13Rik
A130010J15Rik
A530058N18Rik
A730062M13Rik
A930004D18Rik
A930009A15Rik
AA414768
AA511254
AA986695
Abca1
Abca3
Abca4
Abcc1
Abcc5
Abcg4
Abhd17b
Abtb2
Acaa1a
Acadvl
Acat1
Acbd6
Acsl3
Acsl6
Acvr1
Acvr2b
Adamts3
Adcy1
Adcy2
Add1
Add2
Adgrl2
Adgrv1
Adipor1
Adrb1
Aff1
Agpat3
Agpat5
Agr2
Ahcyl1
Ahcyl2
AI847159
Aig1
Akap1
Akap13
Akap6
Akr1e1
Aldh3a2
Aldoa
Alkbh5
Alox5ap
Alpl
Ambra1
Amd1
Anapc10
Anapc5
Ankrd12
Ankrd27
Ankrd33
Ankrd33b
Anp32a
Anp32e
Anxa2
Ap2a2
Ap3m2
Apela
Apobec2
Apoe
App
Aqp1
Araf
Arg2
Arhgap10
Arhgef2
Arhgef26
Arhgef28
Arl13b
Arl5b
Arl6
Armc1
Armc9
Arr3
Ascc1
Asic4
Asph
Asrgl1
Atf3
Atf5
Atg16l1
Atp11b
Atp1b2
Atp2c1
Atp7b
Atp8a2
Atxn1
Atxn7l1
Azi2
B3gat3
B3gnt2
B4galt1
B4galt2
Bach1
Bach2
Baz2b
Bbs1
Bbs12
Bbs5
Bbs9
BC022687
BC025920
BC025933
BC059841
Bcar3
Bcat1
Bckdhb
Bdh1
Bdnf
BE949265
Bmf
Bmp1
Bmp2k
Brd2
Btg2
Bzw2
C1qa
C1qb
C1ql3
C4bp-ps1
C530008M17Rik
C80256
Cables2
Cabp4
Cacna1f
Cacna1h
Cacna2d4
Cacnb2
Cadm3
Cadps2
Calcoco1
Calu
Camk1d
Camk1g
Camk2b
Camk2d
Camk2g
Camkk1
Camsap1
Camta2
Cap2
Capn7
Casc4
Casp7
Cc2d2a
Ccdc107
Ccdc113
Ccdc126
Ccdc136
Ccdc173
Ccdc177
Ccdc180
Ccdc28b
Ccdc64
Ccdc65
Cckbr
Ccm2
Ccndbp1
Ccnjl
Cd47
Cdan1
Cdc42ep3
Cdh2
Cdh20
Cdhr1
Cdk19
Cdk2ap2
Cdk5r2
Cdkl5
Cdkn1a
Cdr2
Cds1
Cebpd
Cenpv
Cep120
Cep164
Cep41
Cerk
Cers4
Cfap61
Chchd10
Chchd3
Chil1
Chka
Chrac1
Cipc
Ckmt1
Clasp1
Clic6
Clip3
Clip4
Cln3
Clta
Cltb
Clu
Cnga1
Cngb3
Cnnm2
Cnot1
Cnot6
Cnot6l
Col11a1
Col19a1
Coro1b
Cp
Cplx2
Cplx3
Cplx4
Cpm
Cpt1a
Crb1
Crem
Crlf3
Crocc
Crot
Crtc3
Crx
Crxos
Crybg3
Csf2ra
Csgalnact2
Csnk1g1
Cst3
Ctif
Ctnnal1
Ctsb
Ctss
Cul3
Cul4a
Cul5
Cutal
Cwc22
Cxcl13
Cxx1c
Cyp4f16
Cyth2
D130062J21Rik
D17Ertd165e
D1Ertd622e
D430019H16Rik
D430042O09Rik
D4Ertd179e
D630045J12Rik
Daglb
Dbi
Dcaf4
Dclk1
Dcps
Dct
Ddhd1
Ddhd2
Ddi2
Ddit3
Ddrgk1
Ddx6
Degs1
Dgke
Dhcr7
Dhh
Dhrs3
Dhx32
Dirc2
Dixdc1
Dleu7
Dmd
Dnaic1
Doc2b
Dock8
Dpcd
Dpf3
Dpy30
Drd4
Dscaml1
Dst
Dusp14
Dusp16
Dusp5
DXErtd242e
Dyrk2
Dyx1c1
E130308A19Rik
E2f6
Ebpl
Ece1
Egflam
Egr1
Eif2ak3
Elfn2
Elmod2
Elmsan1
Elovl2
Eml5
Enkd1
Eno4
Epb41
Epb41l2
Epb41l5
Epha7
Eps8
Eri3
Erich6
Erlec1
Esd
Esrrb
Extl2
Eya1
Fabp12
Faim
Fam107b
Fam120a
Fam120aos
Fam149a
Fam160a1
Fam161a
Fam169a
Fam179a
Fam19a3
Fam213a
Fam213b
Fam227a
Fam3c
Fam45a
Fam53b
Fam53c
Fam57b
Fance
Far1
Fat3
Faxc
Fbxl12
Fbxl5
Fbxo36
Fdft1
Fhod3
Fnbp1l
Fndc1
Fnip2
Fos
Foxp4
Frmd4b
Frmd6
Frmpd1
Fryl
Fscn2
Fth1
Fxn
G2e3
Gab1
Gabarap
Gabarapl1
Gabrr1
Gadd45a
Galnt10
Galnt13
Gars
Gas7
Gas8
Gatb
Gba
Gckr
Gdpd1
Gfpt1
Ggnbp2os
Gla
Glb1l2
Glb1l3
Glce
Glmn
Glo1
Glt28d2
Gltscr2
Gm11342
Gm11744
Gm11754
Gm15706
Gm26910
Gm31539
Gm5621
Gm7338
Gm9918
Gmds
Gnaq
Gnat1
Gnaz
Gnb1
Gnb2
Gnb3
Gnb5
Gng10
Gngt1
Gngt2
Golgb1
Gpcpd1
Gpr180
Gpsm1
Gpsm2
Grhpr
Grip1
Grk1
Grm8
Grtp1
Gtf2e2
Gtf2f2
Gtpbp1
Guca1b
Gucd1
Gucy2e
Guk1
Gulo
Gulp1
Gzmm
H2-Q6
H6pd
Hcls1
Hcn1
Heatr5a
Herc3
Herpud1
Hif1a
Higd2a
Hipk3
Hirip3
Hist1h1c
Hist3h2a
Hk2
Hmg20b
Hmgb2
Hmgn1
Hook1
Hook3
Hsp90aa1
Hspa1b
Hspa4l
Hspb6
Icmt
Idi1
Ier2
Ier3
Ier5
Ift122
Ift57
Ift74
Igsf21
Igsf9
Ikbkb
Il18
Ildr2
Impdh1
Impg1
Inpp5f
Insm1
Ints5
Ints6
Ip6k2
Ipmk
Ipo4
Iqcd
Iqgap1
Irf2bp2
Irf2bpl
Irf5
Isl1
Itga4
Ivd
Jag1
Jam2
Jam3
Jun
Junb
Kank1
Kat2b
Katnal2
Kcnab1
Kcnab2
Kcnb1
Kcne2
Kcnj14
Kcnv2
Kdm3b
Kdm5c
Kif1b
Kif21b
Kif2a
Kif3b
Kifc3
Kirrel
Klf10
Klf12
Klf3
Klf9
Klhl12
Klhl18
Klhl23
Klhl29
Klhl36
Kmt2d
Kpna2
Krt18
Krt73
Ksr1
Laptm4b
Lca5
Ldb1
Ldha
Lhfpl3
Lifr
Lima1
Limch1
Lin28a
Lingo3
Llgl2
Lmln
Lmnb1
Lmo1
Lmo2
LOC102643259
LOC105245934
LOC105246501
Lpcat2
Lpin2
Lrig1
Lrit2
Lrp4
Lrrc49
Lrrc57
Lrrc59
Lurap1l
Lyar
Lyve1
Macf1
Macrod2
Maf
Mak
Man2a2
Map1b
Map2
Map3k1
Map4
Map4k3
Map4k5
Map6
Mapk9
Mapre2
Mapre3
March1
Mars
Mast2
Mast4
Mat2a
Mbnl1
Mbnl2
Mbp
Mcc
Mcl1
Mdm1
Me2
Med13l
Med6
Mef2c
Memo1
Mest
Mettl10
Mfge8
Mfhas1
Mfsd4
Mkln1
Mknk1
Mkrn2os
Mlec
Mmd
Mmp2
Mok
Morn1
Mpp4
Mreg
Mrpl19
Mrps22
Msi2
Msmo1
Mt1
Mt2
Mta2
Mtdh
Mtfr1
Mtmr6
Mtus2
Mxra7
Mylk
Myocd
Myrip
Nab1
Nadk2
Naf1
Nbea
Ncapd3
Ncor2
Ndrg1
Ndrg3
Ndufa10
Ndufa12
Nedd4l
Nenf
Nfatc2ip
Nfkb1
Nfkbia
Nicn1
Nin
Nipbl
Nme5
Nol4l
Notch1
Notch2
Npat
Npc1
Nrcam
Nrde2
Nrep
Nrl
Nrm
Nsf
Nsun4
Nt5e
Ntn3
Ntng2
Nupl1
Nupr1l
Nxf1
Nxnl2
Ogt
Olfm1
Olfm2
Opn1mw
Opn1sw
Optn
Ormdl1
Ormdl3
Osbp2
Osbpl8
Osgep
Otub1
Otub2
Otud7a
Pacrg
Pank1
Pank4
Papd5
Paqr3
Paqr4
Pawr
Pbx3
Pcbp2
Pcbp4
Pcif1
Pck2
Pcmtd2
Pcsk2
Pde6a
Pde6b
Pde6d
Pde6g
Pde6h
Pde7b
Pde8a
Pdia5
Pdpn
Pdzd2
Pdzph1
Pef1
Pes1
Pex11a
Pex5l
Pfkfb2
Pfkl
Pfkp
Pgam1
Pgk1
Phc2
Phf11c
Phip
Phlpp2
Phyhd1
Pias3
Pip4k2c
Pitpnm1
Pitpnm3
Pkp2
Pla2g7
Pla2r1
Plagl1
Plagl2
Plce1
Plch2
Plcxd2
Plekha8
Plekhf2
Plekhg3
Plk5
Plod2
Plpp2
Plpp5
Pltp
Plxna2
Pmm1
Pnkd
Pnpla3
Poc5
Pole4
Polg2
Ppargc1a
Ppargc1b
Ppef2
Ppm1a
Ppm1k
Ppm1n
Ppp1r42
Ppp2r5c
Ppp3cc
Ppp3r1
Pptc7
Prdm1
Prdx6
Prickle1
Prkar2a
Prkcz
Prkd1
Prkg1
Prmt8
Prnp
Prom1
Prpf19
Prph2
Prpsap2
Prr14
Prtg
Psd
Pter
Ptgds
Ptges2
Ptms
Ptp4a2
Ptp4a3
Ptpn21
Rab28
Rab37
Rab43
Rabgef1
Rad51
Rad51c
Radil
Rai14
Ralgds
Ramp3
Ranbp1
Rangap1
Rangrf
Rapgef5
Raph1
Rasa2
Rasa3
Rbm17
Rbm7
Rbp4
Rcvrn
Rdh11
Rdh12
Reep6
Rerg
Rev3l
Rgl3
Rgs20
Rgs9bp
Rho
Rhoj
Rhot2
Rhpn1
Ric8b
Rims2
Rmdn3
Rmnd5b
Rnf123
Rnf133
Rnf144a
Rnf144b
Rnf148
Rnf19a
Rnf19b
Rnf207
Rnf217
Rnf38
Rnls
Rock2
Rom1
Rora
Rorb
Rp1
Rpgrip1
Rps27l
Rrp1b
Rs1
Rtbdn
Rtn4rl2
Rundc3a
Rxra
Rxrg
Samd11
Samd7
Samd8
Sap30l
Saxo2
Sbspon
Scamp5
Scarb1
Scg3
Scrn1
Sdc3
Sdc4
Sdhaf1
Sdhaf4
Sec14l2
Sec22a
Sec22b
Sema3f
Sema5b
Sema6d
Serinc4
Serping1
Sertad2
Sfxn3
Sgce
Sgip1
Sgk1
Sgtb
Sh2d1a
Sh2d5
Sh3bp4
Sh3gl2
Sh3glb1
Sh3yl1
Shb
Shoc2
Shroom2
Shtn1
Six6
Skap2
Skil
Slc14a1
Slc16a1
Slc16a6
Slc17a1
Slc17a7
Slc1a2
Slc1a3
Slc1a4
Slc24a1
Slc25a19
Slc25a22
Slc25a25
Slc25a33
Slc25a51
Slc29a2
Slc2a1
Slc31a1
Slc31a2
Slc35g1
Slc38a1
Slc4a5
Slc4a7
Slc6a6
Slc6a8
Slc8a3
Slc9a5
Slco4a1
Smim14
Smim20
Smim8
Smoc2
Smpd1
Smpdl3a
Smug1
Sncb
Snd1
Snhg4
Snhg8
Snrk
Snta1
Sntb2
Sntg2
Snx10
Socs3
Socs7
Son
Sp4
Sparc
Spata1
Spg7
Spry2
Srp68
Ssbp4
Ssr4
St3gal1
St3gal3
St8sia1
Stag3
Stard7
Stat3
Steap2
Stk17b
Stk35
Stom
Stra6
Stt3b
Stx3
Stx6
Stxbp1
Sulf2
Sumo3
Susd3
Suv39h2
Sv2b
Svil
Syne1
Syne2
Syngr1
Synpo2
Sys1
Taf4b
Taok3
Tapt1
Tars
Tbc1d32
Tcn2
Tcp11
Tctex1d2
Tctn2
Tctn3
Tdrd7
Tecta
Tfrc
Tgm3
Thap4
Thoc5
Thtpa
Tigar
Tjp2
Tldc1
Tmbim1
Tmbim6
Tmem106c
Tmem107
Tmem108
Tmem136
Tmem138
Tmem150c
Tmem159
Tmem170b
Tmem2
Tmem201
Tmem218
Tmem229b
Tmem230
Tmem261
Tmem35
Tmod1
Tmx1
Tnfaip3
Tnfsf13
Tnip2
Tnnt1
Tnrc6b
Tob2
Tpgs2
Traf3ip3
Trafd1
Trim9
Trio
Trip12
Trove2
Trp53
Trp53inp2
Trpc3
Tsc22d1
Tsg101
Tspan15
Tspan17
Tspan5
Tspan9
Ttc21b
Ttc28
Ttc39c
Ttc9c
Ttl
Ttll11
Ttll3
Ttyh2
Tub
Tuba-rs1
Tubb4b
Tubb5
Tube1
Tulp1
Tulp3
Uaca
Ubtd1
Uckl1
Ufsp2
Uhmk1
Uhrf1bp1l
Unc119
Unc13b
Unc80
Uqcc3
Uqcrh
Usp12
Usp2
Usp33
Usp6nl
Vamp4
Vax2os
Vldlr
Vopp1
Vps18
Vps37c
Vtn
Wbp1
Wdr17
Wdr20
Wdr31
Wdr60
Wdr63
Wdr66
Wdr78
Wisp1
Wwc1
Wwc2
Wwox
Xbp1
Xiap
Yaf2
Yars
Ybx1
Ybx3
Ypel2
Zbtb7c
Zbtb8a
Zc2hc1c
Zdhhc12
Zdhhc14
Zdhhc5
Zdhhc7
Zeb2
Zfand3
Zfand5
Zfand6
Zfp36l2
Zfp385a
Zfp654
Zfp91
Zfp960
Zfyve28
Zranb1
Zscan22
Zswim6

## Sheet: Table S5
Table S5. NRL direct gene targets (see Methods).
Rho
Gnat1
Gnb1
Sag
Rs1
Prph2
Slc6a6
Pde6g
Unc119
Cpe
Pdc
Rom1
Agpat3
Guca1a
Herc3
Nrl
Pde6b
Hk1
Vtn
Epb41l2
Lbhd1
Cst3
Guca1b
Hmgn1
Stx3
Rp1
Rcvrn
Gngt1
Tdrd7
Crx
Anp32a
Pde6a
Cacna2d4
Guk1
Scamp5
Sgk1
Kcnab2
Rbp3
Rpl37a
Fscn2
Tax1bp1
Rtn4
Wdr17
Calr
Plekhb1
Slc1a2
Nr2e3
Cnga1
Cplx3
Map2
C2cd2l
Pdzph1
Ndufs2
Syngr1
Cox8a
Add1
Kif5c
Napa
Strbp
Usp33
Fam3c
Ap2m1
Ush2a
Elovl4
Tnks2
Aipl1
Kat2b
Ndufv1
Cltc
Ybx3
Vopp1
Ap1b1
Rtbdn
Kcnb1
Atp1a1
Adipor1
Cplx4
Cirbp
Arrb1
Stk25
Sv2b
Rdh12
Mat2a
Stard7
Pla2r1
Atp5k
Pnrc1
Atp2c1
Msi2
Scrn1
Fbxl5
Plekhb2
Gpx4
Gngt2
Mgat1
Hspa9
Bbs9
Rpl10a
Rora
Pink1
Ctbp2
Dmd
Susd3
Sirpa
Mpdz
Gnat2
Grk1
Tub
Osbp2
Pla2g7
Icmt
Slc24a1
Raly
Rsrp1
Zfp445
Aak1
Adgrv1
Syne2
Cdhr1
Sgip1
Fam169a
Apbb1
Oxct1
Nsd1
Tmed2
Hk2
Arl6
Smarca2
Rp1l1
Ahcyl1
Pex5l
Mpp4
Impg2
Tapt1
Son
Slc16a6
Gpbp1
Ociad1
Snd1
Atp8a2
Zfp532
Slc23a2
Aplp1
Camk1d
Ddb1
Hmgn2
Glo1
Rufy3
Reep6
Trip12
Cp
Arl3
Lrit2
Pik3r1
Ntm
Peli3
Llgl2
Cabp4
Rhot1
Tspan5
Mbnl1
Kcnv2
Dnajc5
Mef2c
Sec22a
Tomm20
Zc3h15
Cnot7
Lpcat1
Ncam1
Cbx3
Spg7
Epb41
Plcb4
Cacnb2
Blmh
Crocc
Rgs9
Ptov1
Med24
Ccdc126
Prkab1
Hook3
Slc3a2
Nap1l1
Samd11
Anapc16
Arhgap26
Plcd3
Nxnl1
Ppp1r11
Spcs2
Ppp2r5c
Hnrnpl
Fam107b
Map3k1
Glb1l2
Rnf157
Tuba1b
Crb1
Camk2d
Suclg1
Bbs5
Rrp1b
Lrit1
Otud4
Phf20
Zfand6
Cyp51
Rhot2
Rsrc2
Grb10
Ankrd33
Thrb
Rtn1
Cul5
Rab28
Cadm2
Jarid2
Srpk2
Dixdc1
Serinc3
Tnfaip3
Spata1
Napb
Esrrb
Slc25a25
Cntnap2
Sec22b
Sdc3
Stk35
Phc2
Gm4792
Zfp787
Gtf2i
Ptp4a3
Nsg2
Papola
Spock2
Zdhhc2
Atp11b
Arl4d
Ccdc12
Gnb2
Zfp365
Vldlr
Fam53b
Ppp3r1
Ppp2r2b
Arhgef12
Lsm14a
Cfdp1
Gpm6b
Rpl29
Hacd3
Cipc
Trim2
Gfpt1
Sntg2
Ppm1b
Dscaml1
Cep290
Sel1l
Dpf3
Atxn1
Max
Slc16a1
Usp34
Timm44
Zc3h14
Fam161a
Pfkfb2
Fam57b
Emc2
Hsdl1
Crb2
Dhx8
BC027072
Gas6
Vps53
Ankrd33b
Ppef2
Plekhf2
Clcn3
Slc44a1
Gas7
Sp1
Rgs9bp
Frmd4b
Sf1
Nadk2
Sh3bgrl2
Sp4
Mrpl41
Atad2b
Ube4b
Optn
Ric8b
Rorb
Rnf207
Kdm5b
6530402F18Rik
Ttc19
Cep164
Senp3
Mapk8
Nufip2
Eps8
Cyth2
Gorasp2
Commd9
Kif21b
Ergic1
Smim14
Chd7
Hadha
Ubxn1
Camk2b
Smpd1
Dgke
Impg1
Anxa1
Ass1
Dhrs3
Ssbp3
Madd
Rangap1
Gucy2f
D430042O09Rik
Jmjd1c
Agap3
Asrgl1
Tln2
Hpcal1
Smad2
Brsk2
Pcbp2
Cpeb3
Wisp1
Igf1r
Samd7
Ddit4
Ext1
C130071C03Rik
Prr14
Trak1
Samd8
Cfap61
A930004D18Rik
Smchd1
Usp2
Cdan1
Jam2
Krt18
Fyco1
Aff1
Pde8a
Coro2b
Zfyve26
Trpc3
Amd1
Tob2
Usp6nl
Ccnl1
Arl13b
Camta1
Plpp2
Rax
Cpt1a
Mecr
Rasa2
Nrxn3
Aldh3a2
Secisbp2
Stk40
Pacsin2
Tmed10
Cdk19
Vipr2
Dennd4a
Dock7
Cuedc1
Tjp2
Jag1
Hcn1
Xrcc6
Cntln
Klhl36
Prkce
Mmd
March1
Hnrnph2
Adam9
Cerk
Arl8b
Elmod2
Arl5b
Polg2
Pde4b
Clasp1
Tmem42
Aig1
Sntb2
Pde8b
Col4a3
Cfap97
Psmc2
Med13l
Celf2
Supv3l1
Pcdh15
Klhl18
Kmt2e
Synrg
Frmpd1
Kifc3
Sh2d1a
Sema7a
Kif21a
Galk2
Mrpl19
Mafg
Nxnl2
Tsc22d3
Pofut1
Mak
Dazap1
Snta1
Amer2
Tyro3
D1Ertd622e
D16Ertd472e
Fam120a
Fam160a1
Wasf3
Cxx1c
Dclk1
Ypel2
Gnaz
Fntb
Ccdc136
Rps6ka2
Ttc39c
Pitpnm3
Vps8
Tmem150c
Gtf2f2
Sipa1l3
Heatr5a
Btg2
Nedd4l
Ift122
C330007P06Rik
Rxra
Slco4a1
6430571L13Rik
Gm15706
Ttc9c
St8sia1
Gadd45a
Fhod3
Plekha8
Pou2f1
Tmcc1
Rnf38
Kcnab1
Taok3
Mrps10
Rptor
Mpped2
Kif2a
Galnt7
Ptprf
Trim26
Cerkl
Ubr2
Slc19a1
Eepd1
Fam149a
Gpatch2l
Cep250
Cited2
Gtf3c2
Tmed1
Pxn
Akap1
Ddhd2
Nsun4
AW549877
Btaf1
Mfap3l
Zscan29
Dll1
Fbxo2
Rnf150
Fam212b
Strn
Dgcr8
Mfhas1
Smug1
Gpr180
Ccdc63
Tmod1
Slc38a1
Zfp385b
Ccm2
Snx32
Racgap1
Stox2
Zcchc7
Arid1b
Smim20
Scaf11
Gpam
Pgs1
Adcy6
Khsrp
Arnt2
Zfp472
Serinc5
Rgs22
Nfic
Armc1
Zc3h7b
Megf8
Grip1
Zfp36l2
Slc35e4
Tdg
Hs3st3b1
Chsy1
Slc26a2
Atl2
Me2
Sik2
Pik3c3
Rbm45
Ambra1
Dolpp1
Dusp16
Lrit3
Lrrc57
Arhgef10l
Poc1b
Pak7
Vps37c
Plekha7
Sde2
Zfp516
Txnrd1
Rapgef2
Tcn2
Tet3
Klhl2
Whrn
Tube1
4833420G17Rik
Mylk
Magi2
Eid2b
Ttc17
Anks1
Dusp22
B4galt1
Tmem108
Rprd2
E130308A19Rik
Wwc2
Nlgn2
Git2
Clip4
Jmy
Nhlrc2
Doc2b
Ndst1
Prickle1
Dnmbp
Zfp143
Zfand3
Mlf1
Rbm20
6430562O15Rik
Epas1
Irf2bp2
Raph1
Tnrc6b
Ddi2
Wwc1
Crxos
Ccdc177
Phlpp2
Mfsd7b
Mogat1
Gulo
Slc45a4
Rhobtb1
Cpm
Slc29a2
Cldn23
Serpinh1
Lnx2
Pelp1
Ttc21b
Tmem164
Flrt3
Rab40c
Gabra2
Rgmb
Ing2
Hipk2
Klf12
Taf4b
Cyp4f13
Chst3
2810030D12Rik
Trib1
Zc3h13
Rnf144b
Lrfn2
1700017B05Rik
Osbpl7
St3gal1
Nln
Myo1g
Wdr89
Adprhl1
Scn4a
Dscam
Mapk11
Cdh20
Zfp566
Rtn4rl2
Lonrf1
Vil1
H6pd
Cckbr
Gm7616
Sp6
Ccdc86
E2f3
Trp53
Zdhhc14
Trim36
Elk3
Pbld2
Adra2a
Ube2v1
Gstm4
Catsper4
Cadps2
Tmem26
Maf
Nfia
Cyp26a1
Slc35g1
Slc25a42
Opn4
Xkr7
Cmah
Abcb4
Egf
Trerf1
Zc3h3
Bahcc1
Kcnq1ot1
Hsf2bp
Rab43
Gm5460
Slc22a29
Ccdc162
Nuf2
1700001K19Rik
Tgm7
Tekt4
Slc22a30
Igdcc3
Disc1
Olig3
Tcp10a
Siglec1

## Sheet: Table S6
Table S6. Genes downregulated in SCA7 (FC<0.7, p<0.05).
Ensembl gene ID	Official Gene Symbol	Official Gene Name	Average WT RPK (normalized and divided by gene length in kb)	Average SCA7 RPK (normalized and divided by gene length in kb)	log2FC (SCA7/WT)	FC (SCA7/WT)	Adjusted p-value (SCA7 vs WT)	Rod and cone expressed	371 SCA7 down/ PR development up
ENSMUSG00000031394	Opn1mw	opsin 1 (cone pigments), medium-wave-sensitive (color blindness, deutan)	10606.8	120.32	-6.45277	0.0114163	3.86792e-47	1	1
ENSMUSG00000058831	Opn1sw	opsin 1 (cone pigments), short-wave-sensitive (color blindness, tritan)	33830.5	416.795	-6.33993	0.012345	1.50317e-106	1	1
ENSMUSG00000030470	Csrp3	cysteine and glycine-rich protein 3	185.346	4.29435	-5.3066	0.0252669	1.22511e-35	1	0
ENSMUSG00000020651	Slc26a4	solute carrier family 26, member 4	227.322	7.67502	-4.88278	0.0338951	2.73782e-07	1	0
ENSMUSG00000030230	Plcz1	phospholipase C, zeta 1	132.41	6.10626	-4.37966	0.0480388	4.52639e-54	1	1
ENSMUSG00000052819	Best2	bestrophin 2	68.5283	3.57951	-4.28004	0.0514731	4.67269e-05	1	1
ENSMUSG00000027360	Hdc	histidine decarboxylase	3475.69	186.813	-4.19894	0.0544496	1.70572e-201	1	1
ENSMUSG00000023943	Sult1c1	sulfotransferase family, cytosolic, 1C, member 1	55.182	3.42999	-4.06886	0.0595869	1.48397e-15	0	0
ENSMUSG00000052955	Cpvl	carboxypeptidase, vitellogenic-like	17.7053	1.01567	-4.01814	0.0617189	2.17102e-06	1	0
ENSMUSG00000031966	Glb1l3	galactosidase, beta 1 like 3	1537.92	96.4059	-3.98997	0.0629362	5.46467e-23	1	1
ENSMUSG00000029831	Npvf	neuropeptide VF precursor	18.7024	1.30296	-3.79855	0.071866	0.0038434	0	0
ENSMUSG00000047230	Cldn2	claudin 2	353.925	28.6732	-3.63659	0.0804042	6.89965e-05	0	0
ENSMUSG00000010311	Optc	opticin	427.524	35.3051	-3.59903	0.0825245	0.00012202	1	1
ENSMUSG00000021804	Rgr	retinal G protein coupled receptor	7650.69	659.395	-3.53794	0.086094	6.93668e-18	1	1
ENSMUSG00000046456	Tmem150b	transmembrane protein 150B	9.4313	0.830932	-3.53716	0.086141	7.60229e-05	1	0
ENSMUSG00000042436	Mfap4	microfibrillar-associated protein 4	106.672	9.33118	-3.51891	0.0872375	0.000225667	1	0
ENSMUSG00000050343	Olfr1378	olfactory receptor 1378	4.2635	0.43448	-3.32628	0.0996985	0.00304959	1	0
ENSMUSG00000033196	Myh2	myosin, heavy polypeptide 2, skeletal muscle, adult	2.223	0.210094	-3.30187	0.1014	0.00175867	0	0
ENSMUSG00000079465	Col4a3	collagen, type IV, alpha 3	2581.36	262.343	-3.29918	0.101589	1.46332e-100	1	1
ENSMUSG00000044201	Cdc25c	cell division cycle 25C	105.496	11.822	-3.18449	0.109995	3.25996e-35	1	0
ENSMUSG00000028003	Lrat	lecithin-retinol acyltransferase (phosphatidylcholine-retinol-O-acyltransferase)	177.694	19.8045	-3.17136	0.111001	3.98727e-13	1	1
ENSMUSG00000060890	Arr3	arrestin 3, retinal	15619.9	1743.26	-3.16118	0.111786	3.08858e-116	1	1
ENSMUSG00000006369	Fbln1	fibulin 1	477.875	54.8217	-3.12421	0.114689	0.000859143	1	0
ENSMUSG00000047390	Defb9	defensin beta 9	38.149	4.42572	-3.08947	0.117484	0.00950812	0	0
ENSMUSG00000048281	Dleu7	deleted in lymphocytic leukemia, 7	351.156	43.6616	-3.0083	0.124283	1.66335e-56	1	0
ENSMUSG00000015316	Slamf1	signaling lymphocytic activation molecule family member 1	29.2057	3.86099	-2.91606	0.132488	1.64806e-19	1	0
ENSMUSG00000018339	Gpx3	glutathione peroxidase 3	1768.67	243.192	-2.86235	0.137514	0.000692532	1	0
ENSMUSG00000079436	Kcnj13	potassium inwardly-rectifying channel, subfamily J, member 13	401.133	56.7042	-2.83283	0.140357	3.05989e-05	1	1
ENSMUSG00000020279	Il9r	interleukin 9 receptor	79.2453	11.2945	-2.81353	0.142247	5.99998e-31	1	1
ENSMUSG00000046000	Naa11	N(alpha)-acetyltransferase 11, NatA catalytic subunit	14.6363	2.13847	-2.77684	0.145911	1.4095e-08	1	0
ENSMUSG00000061723	Tnnt3	troponin T3, skeletal, fast	12.0652	1.99078	-2.72889	0.150842	0.00544318	0	0
ENSMUSG00000030108	Slc6a13	solute carrier family 6 (neurotransmitter transporter, GABA), member 13	790.008	124.177	-2.67099	0.157018	0.000209139	1	1
ENSMUSG00000042554	Zp3r	zona pellucida 3 receptor	10.4579	1.53622	-2.64765	0.159579	0.000227318	0	0
ENSMUSG00000036083	Slc17a3	solute carrier family 17 (sodium phosphate), member 3	15.5562	2.56125	-2.63951	0.160482	9.18075e-10	1	0
ENSMUSG00000002020	Ltbp2	latent transforming growth factor beta binding protein 2	95.3559	15.4181	-2.62981	0.161565	0.00610277	1	1
ENSMUSG00000069441	Dsg1a	desmoglein 1 alpha	3.80042	0.606279	-2.60168	0.164746	0.00232668	0	0
ENSMUSG00000038676	Ucn	urocortin	35.6016	5.51116	-2.57512	0.167808	0.0219289	1	0
ENSMUSG00000026668	Ucma	upper zone of growth plate and cartilage matrix associated	230.95	39.0244	-2.52171	0.174136	1.18421e-29	1	1
ENSMUSG00000039672	Kcne2	potassium voltage-gated channel, Isk-related subfamily, gene 2	2945.94	523.949	-2.48873	0.178162	2.75918e-99	1	1
ENSMUSG00000079173	Zan	zonadhesin	104.566	18.6058	-2.48631	0.178462	1.79013e-29	1	0
ENSMUSG00000021768	Dusp13	dual specificity phosphatase 13	20.84	3.63944	-2.43419	0.185028	0.000264911	1	0
ENSMUSG00000025905	Oprk1	opioid receptor, kappa 1	4.76751	0.937642	-2.40797	0.188421	0.009938	0	0
ENSMUSG00000025219	Fgf8	fibroblast growth factor 8	9.15623	1.68368	-2.40751	0.188481	0.0199293	0	0
ENSMUSG00000034783	Cd207	CD207 antigen	14.3731	2.87438	-2.3639	0.194265	0.000670777	1	0
ENSMUSG00000027636	Sla2	Src-like-adaptor 2	8.8849	1.84568	-2.33881	0.197674	6.99133e-05	1	0
ENSMUSG00000053129	Gsx1	GS homeobox 1	5.21646	0.968818	-2.33185	0.19863	0.0337287	0	0
ENSMUSG00000068009	Bpifb6	BPI fold containing family B, member 6	31.0958	6.0147	-2.32068	0.200173	2.40956e-06	1	1
ENSMUSG00000056973	Ces1d	carboxylesterase 1D	113.573	23.8639	-2.26434	0.208144	0.0320744	0	0
ENSMUSG00000028174	Rpe65	retinal pigment epithelium 65	910.287	191.07	-2.25414	0.209622	5.12042e-06	1	1
ENSMUSG00000008845	Cd163	CD163 antigen	6.88907	1.48183	-2.25137	0.210024	0.000632997	1	0
ENSMUSG00000071984	Fndc1	fibronectin type III domain containing 1	717.9	152.618	-2.22913	0.213287	8.07941e-31	1	0
ENSMUSG00000031991	Spata19	spermatogenesis associated 19	11.4989	2.48186	-2.22572	0.213792	0.0495795	0	0
ENSMUSG00000031241	Tbx22	T-box 22	8.35611	1.83272	-2.21985	0.214663	0.0133978	0	0
ENSMUSG00000020218	Wif1	Wnt inhibitory factor 1	10.1181	2.18241	-2.21018	0.216108	0.0044499	0	0
ENSMUSG00000095241	Gm5478	predicted pseudogene 5478	77.6244	16.8648	-2.18923	0.219268	5.79714e-29	0	0
ENSMUSG00000045573	Penk	preproenkephalin	1327.87	293.238	-2.17901	0.220827	0.00220213	1	0
ENSMUSG00000037942	Crp	C-reactive protein, pentraxin-related	11.4909	2.58854	-2.17835	0.220929	0.000498857	1	0
ENSMUSG00000079103	Tgm7	transglutaminase 7	30.8077	6.85401	-2.16398	0.223141	3.19464e-11	1	0
ENSMUSG00000061808	Ttr	transthyretin	3906.82	880.729	-2.14987	0.225333	2.28728e-06	1	1
ENSMUSG00000035539	Ccdc180	coiled-coil domain containing 180	213.31	47.8921	-2.13865	0.227091	9.12355e-46	0	0
ENSMUSG00000070448	Vmn2r89	vomeronasal 2, receptor 89	4.00676	0.903602	-2.10991	0.231662	0.0292131	1	0
ENSMUSG00000030324	Rho	rhodopsin	2.59805e+06	607195	-2.09719	0.233713	3.02428e-99	1	1
ENSMUSG00000070564	Ntn5	netrin 5	5.89322	1.31851	-2.09712	0.233724	0.0467732	0	0
ENSMUSG00000064330	Pde6h	phosphodiesterase 6H, cGMP-specific, cone, gamma	11322.5	2655.67	-2.0918	0.234588	9.51884e-17	1	1
ENSMUSG00000046213	Cym	chymosin	13.2855	3.05955	-2.07692	0.237021	0.00329182	1	0
ENSMUSG00000044359	P2ry4	pyrimidinergic receptor P2Y, G-protein coupled, 4	3.62364	0.818751	-2.07684	0.237033	0.00389124	1	0
ENSMUSG00000034107	Ano7	anoctamin 7	5.48312	1.33419	-2.04772	0.241866	0.00376368	1	0
ENSMUSG00000037318	Traf3ip3	TRAF3 interacting protein 3	3391.51	831.674	-2.02218	0.246187	4.78955e-58	1	1
ENSMUSG00000075217	4833423E24Rik	RIKEN cDNA 4833423E24 gene	9.91989	2.51541	-2.01031	0.248219	0.0183383	0	0
ENSMUSG00000026885	Ttll11	tubulin tyrosine ligase-like family, member 11	1945.21	487.49	-1.99696	0.250528	2.77408e-59	1	1
ENSMUSG00000022821	Hgd	homogentisate 1, 2-dioxygenase	7.8512	1.81645	-1.97733	0.25396	0.0491164	1	0
ENSMUSG00000020673	Tpo	thyroid peroxidase	366.928	92.4334	-1.96831	0.255552	7.47069e-38	1	0
ENSMUSG00000036480	Prss56	protease, serine 56	235.959	60.2798	-1.96522	0.256099	0.00784201	1	1
ENSMUSG00000078612	Fyb2	FYN binding protein 2	3.9491	1.06174	-1.9561	0.257724	0.0282775	0	0
ENSMUSG00000022085	Pebp4	phosphatidylethanolamine binding protein 4	17.6961	4.48527	-1.95143	0.258559	0.00429206	1	0
ENSMUSG00000106350	Gm4869	predicted gene 4869	6.20195	1.60537	-1.94501	0.259713	0.00292478	0	0
ENSMUSG00000091844	Gm8251	predicted gene 8251	11.1785	2.87563	-1.94117	0.260406	2.92924e-09	0	0
ENSMUSG00000091228	Gm20390	predicted gene 20390	18.7936	5.06871	-1.93566	0.261401	0.00440134	0	0
ENSMUSG00000030730	Atp2a1	ATPase, Ca++ transporting, cardiac muscle, fast twitch 1	42.8254	11.5957	-1.93096	0.262254	3.37377e-06	1	0
ENSMUSG00000039543	Cfap70	cilia and flagella associated protein 70	113.102	29.8942	-1.92104	0.264064	3.47066e-34	0	0
ENSMUSG00000006649	Nphs1	nephrosis 1, nephrin	48.2702	12.5908	-1.91282	0.265574	2.7398e-12	1	0
ENSMUSG00000040364	Sec1	secretory blood group 1	37.9723	10.2939	-1.90577	0.266875	1.45093e-07	1	0
ENSMUSG00000056328	Myh1	myosin, heavy polypeptide 1, skeletal muscle, adult	2.19752	0.625674	-1.89008	0.269792	0.028521	0	0
ENSMUSG00000095562	Gm21887	predicted gene, 21887	27.6139	7.45045	-1.88707	0.270356	0.0226154	0	0
ENSMUSG00000057003	Myh4	myosin, heavy polypeptide 4, skeletal muscle	4.35669	1.2425	-1.88692	0.270385	0.0266138	0	0
ENSMUSG00000029373	Pf4	platelet factor 4	46.7572	12.7732	-1.88691	0.270385	0.0204001	0	0
ENSMUSG00000028784	Spocd1	SPOC domain containing 1	6.01525	1.5728	-1.88128	0.271443	0.0347968	0	0
ENSMUSG00000075395	A630010A05Rik	RIKEN cDNA A630010A05 gene	18.3491	4.94011	-1.87881	0.271908	0.0014574	0	0
ENSMUSG00000032056	Btg4	B cell translocation gene 4	41.5647	11.4827	-1.87447	0.272727	9.13431e-07	0	0
ENSMUSG00000029409	U90926	cDNA sequence U90926	33.6495	9.20673	-1.87117	0.273352	0.0067508	0	0
ENSMUSG00000029909	Prss37	protease, serine 37	61.7879	16.4471	-1.86709	0.274126	1.87002e-05	1	0
ENSMUSG00000024210	Ip6k3	inositol hexaphosphate kinase 3	212.36	58.2799	-1.86585	0.274361	7.42032e-32	1	1
ENSMUSG00000035504	Reep6	receptor accessory protein 6	11491.7	3174	-1.85582	0.276276	7.7268e-58	1	1
ENSMUSG00000060913	Trim55	tripartite motif-containing 55	6.63552	1.93669	-1.8535	0.276721	0.0399235	1	0
ENSMUSG00000014782	Plekhg4	pleckstrin homology domain containing, family G (with RhoGef domain) member 4	119.746	33.125	-1.85099	0.277202	1.62958e-22	1	0
ENSMUSG00000040562	Gstm2	glutathione S-transferase, mu 2	84.5773	23.7809	-1.84621	0.278123	0.00068046	1	0
ENSMUSG00000101904	Gm29427	predicted gene 29427	33.937	9.48453	-1.8334	0.280603	4.00656e-07	0	0
ENSMUSG00000001588	Acap1	ArfGAP with coiled-coil, ankyrin repeat and PH domains 1	4.38505	1.23959	-1.82903	0.281453	0.0457572	1	0
ENSMUSG00000070368	Prok1	prokineticin 1	80.7764	22.5338	-1.82594	0.282058	3.82176e-16	1	0
ENSMUSG00000019122	Ccl9	chemokine (C-C motif) ligand 9	283.881	80.8711	-1.81575	0.284057	1.45013e-23	1	1
ENSMUSG00000009108	Gnat2	guanine nucleotide binding protein, alpha transducing 2	15326.9	4373.32	-1.80912	0.285366	5.33967e-156	1	1
ENSMUSG00000018893	Mb	myoglobin	18.5213	5.4946	-1.80767	0.285652	0.0130237	1	0
ENSMUSG00000075707	Dio3	deiodinase, iodothyronine type III	68.9011	19.6456	-1.80308	0.286562	0.00989459	0	0
ENSMUSG00000019772	Vip	vasoactive intestinal polypeptide	899.633	259.231	-1.79373	0.288425	6.45813e-11	1	0
ENSMUSG00000043747	1520401A03Rik	RIKEN cDNA 1520401A03 gene	6.15723	1.7987	-1.79335	0.288502	0.0106751	0	0
ENSMUSG00000048721	Fndc9	fibronectin type III domain containing 9	32.1683	8.98633	-1.78863	0.289447	1.37674e-07	0	0
ENSMUSG00000051517	Arhgef39	Rho guanine nucleotide exchange factor (GEF) 39	21.5931	6.15019	-1.78076	0.291029	0.00787272	0	0
ENSMUSG00000025340	Rabgef1	RAB guanine nucleotide exchange factor (GEF) 1	24143.4	7047.27	-1.77587	0.292019	7.50022e-88	1	1
ENSMUSG00000067338	Tuba3b	tubulin, alpha 3B	7.9095	2.24506	-1.77117	0.292971	0.0160817	1	0
ENSMUSG00000026712	Mrc1	mannose receptor, C type 1	16.8047	5.00221	-1.76222	0.294795	0.00279517	0	0
ENSMUSG00000027380	Acoxl	acyl-Coenzyme A oxidase-like	291.279	85.2602	-1.75891	0.295472	2.7035e-22	1	1
ENSMUSG00000042678	Myo15	myosin XV	6.64219	1.95062	-1.75853	0.295549	1.91031e-06	1	0
ENSMUSG00000056752	Dnah9	dynein, axonemal, heavy chain 9	2787.32	826.401	-1.7531	0.296664	1.92162e-42	0	0
ENSMUSG00000048776	Pthlh	parathyroid hormone-like peptide	10.793	3.04971	-1.75169	0.296953	0.0193068	0	0
ENSMUSG00000034837	Gnat1	guanine nucleotide binding protein, alpha transducing 1	935548	278637	-1.7474	0.297837	2.79155e-67	1	1
ENSMUSG00000018486	Wnt9b	wingless-type MMTV integration site family, member 9B	25.4835	7.71738	-1.74433	0.298473	5.87354e-14	1	1
ENSMUSG00000054537	Tmprss11e	transmembrane protease, serine 11e	10.9102	3.32977	-1.72883	0.301697	0.0054721	0	0
ENSMUSG00000026669	Mcm10	minichromosome maintenance 10 replication initiation factor	140.315	43.1139	-1.72748	0.301978	2.40689e-13	1	0
ENSMUSG00000059060	Rad51b	RAD51 paralog B	137.857	41.2724	-1.72574	0.302344	1.32103e-14	0	0
ENSMUSG00000045903	Npas4	neuronal PAS domain protein 4	29.4751	8.86648	-1.72394	0.302721	1.81678e-11	1	0
ENSMUSG00000028644	Ermap	erythroblast membrane-associated protein	46.1506	14.2651	-1.72192	0.303145	0.00014638	1	0
ENSMUSG00000005891	Prl4a1	prolactin family 4, subfamily a, member 1	21.288	6.27438	-1.72146	0.303242	0.00950812	0	0
ENSMUSG00000052562	Slc22a30	solute carrier family 22, member 30	19.9913	5.92404	-1.71435	0.30474	0.000256646	1	0
ENSMUSG00000063590	Slc22a28	solute carrier family 22, member 28	15.5115	4.78661	-1.71053	0.305549	0.00015996	1	0
ENSMUSG00000057337	Chst3	carbohydrate (chondroitin 6/keratan) sulfotransferase 3	407.485	124.747	-1.70421	0.30689	5.94456e-34	1	0
ENSMUSG00000081683	Fzd10	frizzled class receptor 10	292.169	89.7148	-1.70226	0.307304	2.30184e-67	1	1
ENSMUSG00000029797	Sspo	SCO-spondin	22.749	6.97619	-1.70105	0.307561	6.62384e-09	1	0
ENSMUSG00000072624	Gm5460	predicted gene 5460	56.9045	17.5919	-1.69928	0.307941	3.79798e-09	1	0
ENSMUSG00000046814	Gchfr	GTP cyclohydrolase I feedback regulator	415.789	127.067	-1.69876	0.30805	5.66664e-25	1	1
ENSMUSG00000110221	Gm36210	predicted gene, 36210	42.9161	13.4043	-1.68738	0.310489	3.60459e-07	0	0
ENSMUSG00000005124	Wisp1	WNT1 inducible signaling pathway protein 1	3639.79	1134.81	-1.67978	0.31213	1.38085e-38	1	1
ENSMUSG00000047819	Tigd4	tigger transposable element derived 4	11.5857	3.46611	-1.67176	0.31387	0.00166114	1	0
ENSMUSG00000026579	F5	coagulation factor V	27.224	8.59869	-1.66369	0.315631	0.0206668	1	0
ENSMUSG00000012705	Retn	resistin	44.8286	14.2087	-1.64317	0.320152	0.000101772	1	0
ENSMUSG00000023979	Guca1b	guanylate cyclase activator 1B	57330.9	18391.1	-1.64017	0.320818	1.49181e-56	1	1
ENSMUSG00000049134	Nrap	nebulin-related anchoring protein	6.42223	2.10278	-1.62926	0.323255	0.00048605	1	0
ENSMUSG00000090206	Tepp	testis, prostate and placenta expressed	306.494	99.37	-1.62332	0.324588	6.53507e-16	1	0
ENSMUSG00000026247	Ecel1	endothelin converting enzyme-like 1	31.7365	10.0991	-1.61978	0.325384	0.000465713	1	0
ENSMUSG00000071540	3425401B19Rik	RIKEN cDNA 3425401B19 gene	11.6005	3.73097	-1.61904	0.325552	4.69802e-07	1	0
ENSMUSG00000039109	F13a1	coagulation factor XIII, A1 subunit	18.1767	5.95852	-1.59579	0.33084	0.00344215	1	0
ENSMUSG00000023403	Stk31	serine threonine kinase 31	22.0548	7.29684	-1.58576	0.333149	1.86808e-07	1	0
ENSMUSG00000040441	Slc26a10	solute carrier family 26, member 10	10.9904	3.67183	-1.58409	0.333535	0.0026859	1	0
ENSMUSG00000071653	1810009A15Rik	RIKEN cDNA 1810009A15 gene	692.604	233.146	-1.57346	0.336002	4.94735e-19	1	0
ENSMUSG00000029452	Tmem116	transmembrane protein 116	212.105	71.057	-1.57304	0.336101	4.00412e-17	1	1
ENSMUSG00000040632	Nrl	neural retina leucine zipper gene	82160.7	27660.8	-1.57052	0.336686	3.34355e-61	1	1
ENSMUSG00000030742	Lat	linker for activation of T cells	40.029	13.2205	-1.56843	0.337174	0.0170279	1	0
ENSMUSG00000024227	Pdzph1	PDZ and pleckstrin homology domains 1	30426.5	10304.4	-1.56172	0.338747	6.29011e-37	1	1
ENSMUSG00000043430	Psapl1	prosaposin-like 1	8.49104	2.83709	-1.5496	0.341605	0.018653	1	0
ENSMUSG00000045672	Col27a1	collagen, type XXVII, alpha 1	82.3204	28.1613	-1.54844	0.34188	0.00418069	1	0
ENSMUSG00000036962	Cfap221	cilia and flagella associated protein 221	6.58105	2.37909	-1.54481	0.34274	0.036664	0	0
ENSMUSG00000072295	C2cd6	C2 calcium dependent domain containing 6	1187.86	407.029	-1.53929	0.344054	1.28826e-24	0	0
ENSMUSG00000053205	Styx	serine/threonine/tyrosine interaction protein	1258.4	430.773	-1.53855	0.344231	2.01437e-32	1	1
ENSMUSG00000061322	Dnaic1	dynein, axonemal, intermediate chain 1	117.946	40.5769	-1.53719	0.344555	6.6919e-12	1	0
ENSMUSG00000096740	Lbhd1	LBH domain containing 1	61101.6	21089.8	-1.53428	0.345252	1.00363e-66	0	0
ENSMUSG00000022432	Smc1b	structural maintenance of chromosomes 1B	5.61942	1.96304	-1.52807	0.34674	0.00609643	1	0
ENSMUSG00000058743	Kcnj14	potassium inwardly-rectifying channel, subfamily J, member 14	22856.6	7955.41	-1.5226	0.348057	1.62613e-40	1	1
ENSMUSG00000042988	Notum	notum pectinacetylesterase homolog (Drosophila)	31.2052	10.7493	-1.51982	0.34873	0.000182	1	0
ENSMUSG00000004655	Aqp1	aquaporin 1	5750.04	2009.23	-1.51631	0.349579	3.30915e-46	1	1
ENSMUSG00000055102	Zfp819	zinc finger protein 819	79.8047	27.7479	-1.50564	0.352173	1.29714e-09	1	0
ENSMUSG00000027524	Edn3	endothelin 3	93.1337	33.3556	-1.48538	0.357154	6.17052e-05	0	0
ENSMUSG00000028713	Cyp4b1	cytochrome P450, family 4, subfamily b, polypeptide 1	15.2265	5.62535	-1.48194	0.358008	0.0123223	0	0
ENSMUSG00000010342	Tex14	testis expressed gene 14	584.383	207.623	-1.48076	0.358301	3.32293e-19	1	0
ENSMUSG00000025350	Rdh5	retinol dehydrogenase 5	1446.28	519.5	-1.47937	0.358646	4.06097e-05	1	1
ENSMUSG00000062329	Cytl1	cytokine-like 1	17.6114	6.11445	-1.47694	0.35925	0.0449436	0	0
ENSMUSG00000025076	Casp7	caspase 7	780.769	280.333	-1.47418	0.359938	1.27791e-42	1	1
ENSMUSG00000020548	1700086D15Rik	RIKEN cDNA 1700086D15 gene	15.3091	5.62735	-1.47347	0.360116	0.0335004	0	0
ENSMUSG00000089917	Uckl1	uridine-cytidine kinase 1-like 1	19862.3	7156.59	-1.4721	0.360456	1.43997e-62	1	1
ENSMUSG00000090084	Srpx	sushi-repeat-containing protein	84.1042	30.2157	-1.47141	0.360629	1.09613e-12	1	0
ENSMUSG00000050671	Ism2	isthmin 2	63.82	23.0818	-1.46798	0.361489	0.000251867	0	0
ENSMUSG00000049969	Plekhf2	pleckstrin homology domain containing, family F (with FYVE domain) member 2	5203.77	1880.62	-1.46752	0.361603	2.80054e-54	1	1
ENSMUSG00000071748	Gm14698	predicted gene 14698	1523.78	550.673	-1.46695	0.361746	1.6191e-43	0	0
ENSMUSG00000038725	Pkhd1l1	polycystic kidney and hepatic disease 1-like 1	2.8009	1.00541	-1.46608	0.361963	0.00134474	1	0
ENSMUSG00000029672	Fam3c	family with sequence similarity 3, member C	24615.7	8934.43	-1.46215	0.362951	8.28389e-99	1	1
ENSMUSG00000041653	Pnpla3	patatin-like phospholipase domain containing 3	604.894	219.488	-1.46027	0.363426	1.00859e-47	1	1
ENSMUSG00000035126	Wdr78	WD repeat domain 78	9586.17	3498.06	-1.45415	0.364969	1.65983e-23	1	1
ENSMUSG00000032988	Slc16a8	solute carrier family 16 (monocarboxylic acid transporters), member 8	194.037	71.2439	-1.45103	0.36576	0.0053856	1	1
ENSMUSG00000037428	Vgf	VGF nerve growth factor inducible	892.082	325.892	-1.44911	0.366246	5.29196e-23	1	1
ENSMUSG00000043020	Wdr63	WD repeat domain 63	46.6831	16.4278	-1.44733	0.3667	0.00114988	1	0
ENSMUSG00000021750	Fam107a	family with sequence similarity 107, member A	878.265	322.955	-1.44383	0.36759	3.027e-05	1	1
ENSMUSG00000051361	6030498E09Rik	RIKEN cDNA 6030498E09 gene	23.9193	8.82851	-1.44168	0.36814	0.0129522	0	0
ENSMUSG00000023978	Prph2	peripherin 2	231011	85050.5	-1.44154	0.368174	3.23668e-74	1	1
ENSMUSG00000071648	Rom1	rod outer segment membrane protein 1	118358	43588.2	-1.4411	0.368287	1.64257e-61	1	1
ENSMUSG00000005583	Mef2c	myocyte enhancer factor 2C	10122.9	3729.34	-1.4402	0.368515	2.47822e-50	1	1
ENSMUSG00000022844	Pdia5	protein disulfide isomerase associated 5	1489.46	548.876	-1.43875	0.368886	3.77743e-52	1	1
ENSMUSG00000019762	Iyd	iodotyrosine deiodinase	50.202	18.2114	-1.43825	0.369014	0.00110497	1	0
ENSMUSG00000031645	F11	coagulation factor XI	39.1665	14.6562	-1.42415	0.37264	1.10662e-05	1	0
ENSMUSG00000021187	Tc2n	tandem C2 domains, nuclear	107.916	40.7118	-1.42211	0.373166	7.84343e-19	1	1
ENSMUSG00000020793	Galr2	galanin receptor 2	12.6023	4.56496	-1.42157	0.373307	0.0284359	1	0
ENSMUSG00000034829	Nxnl1	nucleoredoxin-like 1	8460.46	3162.93	-1.41915	0.373932	8.85677e-42	1	1
ENSMUSG00000027715	Ccna2	cyclin A2	554.021	207.654	-1.41777	0.374291	1.09122e-16	1	0
ENSMUSG00000002228	Ppm1j	protein phosphatase 1J	1594.53	597.795	-1.41248	0.375666	2.87813e-60	1	1
ENSMUSG00000052085	Dock8	dedicator of cytokinesis 8	93.0458	35.2006	-1.40975	0.376378	1.75398e-26	1	1
ENSMUSG00000020718	Polg2	polymerase (DNA directed), gamma 2, accessory subunit	2680.47	1011.03	-1.40522	0.37756	1.35776e-36	1	1
ENSMUSG00000020728	Cep112	centrosomal protein 112	4887.52	1854.51	-1.39716	0.379677	2.54543e-23	0	0
ENSMUSG00000037885	Stk35	serine/threonine kinase 35	6823.98	2606.5	-1.38821	0.382039	5.01059e-68	1	1
ENSMUSG00000034311	Kif4	kinesin family member 4	448.138	171.122	-1.38741	0.382251	1.03072e-11	1	0
ENSMUSG00000027249	F2	coagulation factor II	13.6502	5.13929	-1.38536	0.382795	0.00589893	1	0
ENSMUSG00000070644	Etnk2	ethanolamine kinase 2	78.9579	30.3038	-1.38529	0.382812	3.37366e-14	1	0
ENSMUSG00000073551	Spink13	serine peptidase inhibitor, Kazal type 13	85.6899	33.4359	-1.37925	0.384419	1.8315e-05	0	0
ENSMUSG00000032514	Ttc21a	tetratricopeptide repeat domain 21A	47.4496	18.0715	-1.37609	0.385262	3.46336e-11	1	1
ENSMUSG00000016356	Col20a1	collagen, type XX, alpha 1	243.181	93.9586	-1.37366	0.385911	0.00133348	1	0
ENSMUSG00000069867	Pabpn1l	poly(A)binding protein nuclear 1-like	109.779	42.4535	-1.37134	0.386532	5.9215e-09	1	0
ENSMUSG00000034177	Rnf43	ring finger protein 43	45.2444	17.6312	-1.36951	0.387023	1.49539e-09	1	0
ENSMUSG00000019139	Isyna1	myo-inositol 1-phosphate synthase A1	2722.56	1058.34	-1.36188	0.389075	1.93721e-39	1	0
ENSMUSG00000012187	Mogat1	monoacylglycerol O-acyltransferase 1	641.088	249.667	-1.35099	0.392024	4.84839e-19	1	1
ENSMUSG00000007877	Tcap	titin-cap	49.9015	19.3137	-1.34618	0.393332	0.00042467	1	0
ENSMUSG00000026141	Col19a1	collagen, type XIX, alpha 1	206.042	81.1078	-1.34232	0.394386	1.05622e-24	1	1
ENSMUSG00000096351	Samd11	sterile alpha motif domain containing 11	8588.79	3406.96	-1.33368	0.396754	1.74451e-32	1	1
ENSMUSG00000021221	Dpf3	D4, zinc and double PHD fingers, family 3	5846.1	2318.53	-1.33344	0.396821	1.78009e-46	1	1
ENSMUSG00000031640	Gm45753	predicted gene 45753	13.1639	5.39034	-1.33176	0.397282	0.0025018	0	0
ENSMUSG00000027824	Vmn2r1	vomeronasal 2, receptor 1	239.833	95.1869	-1.32601	0.398869	1.4207e-16	1	1
ENSMUSG00000030402	Ppm1n	protein phosphatase, Mg2+/Mn2+ dependent, 1N (putative)	4362.31	1737.69	-1.32589	0.398904	3.47149e-39	1	1
ENSMUSG00000026409	Pfkfb2	6-phosphofructo-2-kinase/fructose-2,6-biphosphatase 2	5623.03	2243.88	-1.32545	0.399026	6.61943e-31	1	1
ENSMUSG00000021835	Bmp4	bone morphogenetic protein 4	68.4272	27.5746	-1.32142	0.40014	1.95027e-06	1	0
ENSMUSG00000018362	Kpna2	karyopherin (importin) alpha 2	16912.7	6763.5	-1.32142	0.400141	4.59559e-44	1	0
ENSMUSG00000014164	Klhl3	kelch-like 3	504.605	202.022	-1.31794	0.401107	2.25683e-50	1	1
ENSMUSG00000029064	Gnb1	guanine nucleotide binding protein (G protein), beta 1	337357	136245	-1.30805	0.403867	7.31299e-48	1	1
ENSMUSG00000046110	Serinc4	serine incorporator 4	1315.54	531.524	-1.30782	0.40393	7.33349e-18	1	0
ENSMUSG00000024992	Pde6c	phosphodiesterase 6C, cGMP specific, cone, alpha prime	2985.99	1211.47	-1.30243	0.405441	5.54569e-47	1	1
ENSMUSG00000021384	Susd3	sushi domain containing 3	15583.7	6345.14	-1.29587	0.407291	7.07772e-28	1	1
ENSMUSG00000020427	Igfbp3	insulin-like growth factor binding protein 3	98.2266	40.2853	-1.29078	0.408729	8.98273e-07	1	0
ENSMUSG00000025650	Col7a1	collagen, type VII, alpha 1	930.92	382.104	-1.28541	0.410254	0.00123768	1	0
ENSMUSG00000041920	Slc16a6	solute carrier family 16 (monocarboxylic acid transporters), member 6	12694.9	5204.55	-1.2853	0.410285	1.26577e-45	1	1
ENSMUSG00000033847	Pla2g4c	phospholipase A2, group IVC (cytosolic, calcium-independent)	12.8505	5.27265	-1.27878	0.412145	0.00332948	1	0
ENSMUSG00000035283	Adrb1	adrenergic receptor, beta 1	377.313	155.168	-1.27656	0.412779	3.96325e-29	1	1
ENSMUSG00000097886	Gsg1l2	GSG1-like 2	1716.66	707.8	-1.27361	0.413623	1.77317e-20	0	0
ENSMUSG00000047237	Fbxw21	F-box and WD-40 domain protein 21	88.4133	36.8398	-1.27188	0.414118	7.07124e-06	1	0
ENSMUSG00000024175	Tekt4	tektin 4	23.041	9.50941	-1.26921	0.414887	0.00436762	0	0
ENSMUSG00000024330	Col11a2	collagen, type XI, alpha 2	221.936	92.5639	-1.26217	0.416916	0.0262134	1	0
ENSMUSG00000043155	Hpdl	4-hydroxyphenylpyruvate dioxygenase-like	137.79	57.7216	-1.26186	0.417005	4.14436e-16	1	1
ENSMUSG00000041247	Lamp3	lysosomal-associated membrane protein 3	165.251	69.1299	-1.25987	0.417581	7.66406e-17	1	1
ENSMUSG00000045731	Pnoc	prepronociceptin	9.47386	3.9555	-1.2588	0.41789	0.041747	1	0
ENSMUSG00000028111	Ctsk	cathepsin K	445.358	185.525	-1.25851	0.417974	2.88835e-14	1	1
ENSMUSG00000005233	Spc25	SPC25, NDC80 kinetochore complex component, homolog (S. cerevisiae)	10363.4	4336.81	-1.25649	0.418561	1.67918e-62	1	0
ENSMUSG00000067158	Col4a4	collagen, type IV, alpha 4	92.3641	38.9266	-1.25624	0.418633	2.07464e-28	1	0
ENSMUSG00000026051	1500015O10Rik	RIKEN cDNA 1500015O10 gene	68.9987	28.7066	-1.25614	0.418663	0.00382137	1	0
ENSMUSG00000078588	Ccdc24	coiled-coil domain containing 24	6482.72	2714.09	-1.25586	0.418745	3.05867e-22	1	1
ENSMUSG00000074037	Mc1r	melanocortin 1 receptor	79.1582	33.0026	-1.25348	0.419435	1.23437e-09	1	1
ENSMUSG00000024901	Peli3	pellino 3	10939.5	4597.85	-1.24993	0.420467	3.22768e-47	1	1
ENSMUSG00000021680	Crhbp	corticotropin releasing hormone binding protein	541.743	228.128	-1.2475	0.421177	0.019984	1	0
ENSMUSG00000033066	Gas7	growth arrest specific 7	5050.15	2145.13	-1.23487	0.424881	1.49323e-33	1	1
ENSMUSG00000051747	Ttn	titin	285.353	122.312	-1.23026	0.42624	9.10417e-13	1	0
ENSMUSG00000050545	Fam228b	family with sequence similarity 228, member B	2424.54	1032.81	-1.22978	0.426382	1.06475e-15	0	0
ENSMUSG00000030781	Slc5a2	solute carrier family 5 (sodium/glucose cotransporter), member 2	35.4677	14.6173	-1.22678	0.427271	0.0260836	1	1
ENSMUSG00000036928	Stag3	stromal antigen 3	405.011	174.002	-1.21588	0.430511	2.09328e-14	1	0
ENSMUSG00000019970	Sgk1	serum/glucocorticoid regulated kinase 1	40195.1	17332	-1.2136	0.43119	6.24877e-55	1	1
ENSMUSG00000056055	Sag	S-antigen, retina and pineal gland (arrestin)	286329	123662	-1.21125	0.431893	2.44549e-29	1	1
ENSMUSG00000038811	Gngt2	guanine nucleotide binding protein (G protein), gamma transducing activity polypeptide 2	17206.2	7430.59	-1.21104	0.431958	1.22706e-22	1	1
ENSMUSG00000027460	Angpt4	angiopoietin 4	42.0252	18.4095	-1.21003	0.432261	0.000415411	1	1
ENSMUSG00000027323	Rad51	RAD51 recombinase	269.921	115.647	-1.20796	0.432881	1.26188e-13	1	0
ENSMUSG00000075410	Prcd	photoreceptor disc component	29910.3	12947.6	-1.2077	0.432959	1.11911e-28	0	0
ENSMUSG00000073761	4933427I04Rik	Riken cDNA 4933427I04 gene	12.611	5.41797	-1.20547	0.433629	0.0195217	0	0
ENSMUSG00000047793	Sned1	sushi, nidogen and EGF-like domains 1	819.141	355.871	-1.20271	0.434458	0.0306762	1	1
ENSMUSG00000021123	Rdh12	retinol dehydrogenase 12	19186.9	8338.08	-1.20206	0.434655	7.73178e-32	1	1
ENSMUSG00000024677	Ms4a6b	membrane-spanning 4-domains, subfamily A, member 6B	25.7633	11.2119	-1.20114	0.434932	0.00166788	0	0
ENSMUSG00000064141	Zfp69	zinc finger protein 69	93.4975	40.8119	-1.20091	0.435	2.29614e-06	1	0
ENSMUSG00000024842	Cabp4	calcium binding protein 4	10751.9	4676.51	-1.20057	0.435103	8.4979e-34	1	1
ENSMUSG00000046991	Wdr27	WD repeat domain 27	123.703	53.4824	-1.19454	0.436924	2.13171e-11	1	0
ENSMUSG00000049537	Tecrl	trans-2,3-enoyl-CoA reductase-like	75.9624	32.789	-1.19363	0.4372	1.07484e-06	1	1
ENSMUSG00000001103	Sebox	SEBOX homeobox	3474.78	1522.15	-1.18965	0.438408	1.94857e-14	1	1
ENSMUSG00000035852	Misp	mitotic spindle positioning	29.7005	13.0588	-1.18894	0.438624	0.000517447	0	0
ENSMUSG00000021125	Arg2	arginase type II	1057.72	463.09	-1.18739	0.439096	1.04382e-19	1	1
ENSMUSG00000074365	Crxos	cone-rod homeobox, opposite strand	654.926	288.255	-1.18648	0.439372	1.78453e-14	0	0
ENSMUSG00000053964	Lgals4	lectin, galactose binding, soluble 4	272.456	119.807	-1.18635	0.439412	4.05446e-05	1	0
ENSMUSG00000078773	Rad54b	RAD54 homolog B (S. cerevisiae)	2435.39	1070.42	-1.18185	0.440785	3.32486e-17	1	0
ENSMUSG00000007279	Scube2	signal peptide, CUB domain, EGF-like 2	94.9955	41.6026	-1.17629	0.442488	1.21123e-08	1	0
ENSMUSG00000002769	Gnmt	glycine N-methyltransferase	127.226	56.2247	-1.17468	0.442982	1.63386e-06	1	1
ENSMUSG00000021255	Esrrb	estrogen related receptor, beta	6974.24	3096.57	-1.17149	0.443961	0.000207892	1	1
ENSMUSG00000030877	Mfsd13b	major facilitator superfamily domain containing 13B	73.4163	32.8643	-1.17124	0.44404	0.00146423	0	0
ENSMUSG00000039653	Baat	bile acid-Coenzyme A: amino acid N-acyltransferase	17.1447	7.91694	-1.16922	0.444662	0.0256401	1	0
ENSMUSG00000024430	Cabyr	calcium-binding tyrosine-(Y)-phosphorylation regulated (fibrousheathin 2)	66.3759	29.7833	-1.16909	0.444703	7.02907e-06	1	1
ENSMUSG00000016194	Hsd11b1	hydroxysteroid 11-beta dehydrogenase 1	58.9689	26.1098	-1.16695	0.445361	8.16836e-05	0	0
ENSMUSG00000035133	Arhgap5	Rho GTPase activating protein 5	18331.1	8191.01	-1.16208	0.446869	1.93678e-33	1	0
ENSMUSG00000038515	Grtp1	GH regulated TBC protein 1	6275.66	2806.66	-1.16014	0.447469	1.08217e-38	1	1
ENSMUSG00000037005	Xpnpep2	X-prolyl aminopeptidase (aminopeptidase P) 2, membrane-bound	18.717	8.22772	-1.16004	0.447501	0.000253703	0	0
ENSMUSG00000029491	Pde6b	phosphodiesterase 6B, cGMP, rod receptor, beta polypeptide	78343.3	35100.4	-1.15829	0.448042	2.45813e-46	1	1
ENSMUSG00000032246	Calml4	calmodulin-like 4	91.0801	41.3756	-1.15776	0.448208	0.00334922	1	1
ENSMUSG00000075044	Slc22a29	solute carrier family 22. member 29	56.6078	25.088	-1.15385	0.449424	2.29795e-06	1	0
ENSMUSG00000029075	Tnfrsf4	tumor necrosis factor receptor superfamily, member 4	44.1496	19.9806	-1.14774	0.451333	0.00164976	1	0
ENSMUSG00000039095	En2	engrailed 2	10.6514	4.94468	-1.14653	0.451711	0.0051813	1	0
ENSMUSG00000037341	Slc9a7	solute carrier family 9 (sodium/hydrogen exchanger), member 7	5182.79	2344.64	-1.1439	0.452534	1.76172e-30	1	1
ENSMUSG00000079177	Fam228a	family with sequence similarity 228, member A	48.8651	22.2483	-1.14047	0.45361	3.21659e-05	0	0
ENSMUSG00000059434	Gckr	glucokinase regulatory protein	1885.23	854.9	-1.13819	0.45433	1.58389e-11	1	1
ENSMUSG00000030889	Vwa3a	von Willebrand factor A domain containing 3A	7.44862	3.43229	-1.13744	0.454565	0.0437091	1	0
ENSMUSG00000060063	Alox5ap	arachidonate 5-lipoxygenase activating protein	1013.03	457.583	-1.13717	0.454651	6.54979e-18	1	1
ENSMUSG00000028600	Podn	podocan	28.1483	12.8639	-1.13385	0.455697	0.0320381	1	0
ENSMUSG00000030276	Ttll3	tubulin tyrosine ligase-like family, member 3	442.504	201.109	-1.13222	0.456212	1.05988e-23	1	1
ENSMUSG00000030399	Ckm	creatine kinase, muscle	29.222	13.4959	-1.12948	0.45708	0.0115534	1	0
ENSMUSG00000027326	Knl1	kinetochore scaffold 1	63.201	28.6119	-1.12817	0.457495	9.85371e-13	0	0
ENSMUSG00000052151	Plpp2	phospholipid phosphatase 2	3168.92	1449.06	-1.12713	0.457826	3.59686e-21	0	0
ENSMUSG00000063796	Slc22a8	solute carrier family 22 (organic anion transporter), member 8	43.3552	19.8399	-1.12621	0.458116	0.00151326	1	1
ENSMUSG00000043036	Ccdc63	coiled-coil domain containing 63	1400.73	638.841	-1.12621	0.458118	3.92696e-22	1	1
ENSMUSG00000100937	1700020D05Rik	RIKEN cDNA 1700020D05 gene	85.4097	39.2652	-1.12021	0.460027	0.000298239	1	0
ENSMUSG00000002058	Unc119	unc-119 lipid binding chaperone	132256	60916.8	-1.11835	0.460619	7.0731e-30	1	1
ENSMUSG00000074652	Myh7b	myosin, heavy chain 7B, cardiac muscle, beta	450.243	206.876	-1.11301	0.462328	1.1619e-10	1	0
ENSMUSG00000031293	Rs1	retinoschisis (X-linked, juvenile) 1 (human)	264613	122993	-1.10526	0.464819	2.86315e-31	1	1
ENSMUSG00000025386	Pde6g	phosphodiesterase 6G, cGMP-specific, rod, gamma	137824	64274.3	-1.10043	0.466376	1.01285e-29	1	1
ENSMUSG00000028860	Sytl1	synaptotagmin-like 1	34.8128	16.188	-1.09692	0.467515	0.000305315	1	0
ENSMUSG00000056718	Gm13199	predicted gene 13199	55.2329	25.7556	-1.09162	0.469235	0.0172983	0	0
ENSMUSG00000017861	Mybl2	myeloblastosis oncogene-like 2	79.016	37.4052	-1.08965	0.469876	0.000215563	1	0
ENSMUSG00000032671	A930018P22Rik	RIKEN cDNA A930018P22 gene	84.0775	38.9112	-1.08696	0.470753	0.000261197	1	0
ENSMUSG00000063594	Gng8	guanine nucleotide binding protein (G protein), gamma 8	80.5013	38.5542	-1.08619	0.471003	0.00404793	1	0
ENSMUSG00000038011	Dnah10	dynein, axonemal, heavy chain 10	10.8346	5.25423	-1.08328	0.471956	0.00772759	0	0
ENSMUSG00000096257	Ccer2	coiled-coil glutamate-rich protein 2	22.539	10.6591	-1.08083	0.472755	0.034803	0	0
ENSMUSG00000058498	Rnf207	ring finger protein 207	4651.27	2204.55	-1.07725	0.473931	0.00124379	1	1
ENSMUSG00000021335	Slc17a1	solute carrier family 17 (sodium phosphate), member 1	220.706	105.173	-1.07625	0.47426	3.01888e-09	1	0
ENSMUSG00000025473	Adam8	a disintegrin and metallopeptidase domain 8	59.0976	28.1182	-1.07126	0.475902	6.14765e-07	1	0
ENSMUSG00000042708	Shcbp1l	Shc SH2-domain binding protein 1-like	13.3811	6.53207	-1.06985	0.476367	0.0255624	0	0
ENSMUSG00000074264	Amy1	amylase 1, salivary	1339.03	639.028	-1.06737	0.477188	0.00161817	1	1
ENSMUSG00000024869	Nudt8	nudix (nucleoside diphosphate linked moiety X)-type motif 8	34.5561	16.6077	-1.06674	0.477397	0.000696759	1	1
ENSMUSG00000031554	Adam5	a disintegrin and metallopeptidase domain 5	106.501	50.6145	-1.06585	0.47769	5.05106e-07	1	0
ENSMUSG00000049796	Crh	corticotropin releasing hormone	55.7199	26.1509	-1.06475	0.478056	0.000550851	0	0
ENSMUSG00000033952	Aspm	asp (abnormal spindle)-like, microcephaly associated (Drosophila)	18.7685	9.18777	-1.06402	0.478298	0.000416631	1	0
ENSMUSG00000029663	Gngt1	guanine nucleotide binding protein (G protein), gamma transducing activity polypeptide 1	52156.6	25003.5	-1.06065	0.479415	3.5028e-19	1	1
ENSMUSG00000036395	Glb1l2	galactosidase, beta 1-like 2	8248.94	3953.8	-1.06057	0.479442	8.52029e-34	1	1
ENSMUSG00000033633	Clec18a	C-type lectin domain family 18, member A	82.1596	39.6083	-1.05409	0.481601	0.00100825	1	0
ENSMUSG00000068874	Selenbp1	selenium binding protein 1	549.345	265.861	-1.05263	0.482087	3.53364e-13	1	1
ENSMUSG00000020475	Pgam2	phosphoglycerate mutase 2	66.7162	31.9876	-1.04962	0.483096	0.00467215	1	1
ENSMUSG00000041323	Ak7	adenylate kinase 7	56.5675	27.3182	-1.04924	0.483222	0.00212394	1	0
ENSMUSG00000022949	Clic6	chloride intracellular channel 6	332.281	161.043	-1.04691	0.484004	0.00235907	1	1
ENSMUSG00000038600	Atp6v0a4	ATPase, H+ transporting, lysosomal V0 subunit A4	88.3406	43.144	-1.04409	0.484952	0.00454551	1	0
ENSMUSG00000020672	Sntg2	syntrophin, gamma 2	5959.98	2892.12	-1.04341	0.485179	1.26276e-67	1	1
ENSMUSG00000079484	Phyhd1	phytanoyl-CoA dioxygenase domain containing 1	254.575	123.88	-1.04062	0.486117	6.06099e-10	1	1
ENSMUSG00000037325	Bbs7	Bardet-Biedl syndrome 7 (human)	9463.79	4610.52	-1.03713	0.487295	2.07352e-52	1	1
ENSMUSG00000023982	Guca1a	guanylate cyclase activator 1a (retina)	110908	54071	-1.03639	0.487548	2.95696e-37	1	1
ENSMUSG00000054717	Hmgb2	high mobility group box 2	3225.51	1574.34	-1.03621	0.487606	7.11928e-24	1	0
ENSMUSG00000002076	Hsf2bp	heat shock transcription factor 2 binding protein	59.7071	28.7132	-1.03579	0.487748	0.00437052	1	0
ENSMUSG00000075520	Malrd1	MAM and LDL receptor class A domain containing 1	3.67947	1.76998	-1.03114	0.489322	0.0385863	0	0
ENSMUSG00000029658	Wdr95	WD40 repeat domain 95	61.2544	30.1846	-1.03078	0.489444	0.00697516	1	0
ENSMUSG00000028255	Clca1	chloride channel accessory 1	1410.79	689.553	-1.02941	0.489909	7.40149e-20	0	0
ENSMUSG00000074259	Gramd2	GRAM domain containing 2	1666	819.065	-1.02513	0.491367	4.25917e-19	1	1
ENSMUSG00000026457	Adipor1	adiponectin receptor 1	21057.1	10347.6	-1.02485	0.491461	2.79455e-28	1	1
ENSMUSG00000068744	Psrc1	proline/serine-rich coiled-coil 1	85.1488	41.8482	-1.02343	0.491944	0.000219897	1	0
ENSMUSG00000030878	Cdr2	cerebellar degeneration-related 2	6064.45	2986.9	-1.02123	0.492696	4.84174e-28	1	1
ENSMUSG00000021280	Exoc3l4	exocyst complex component 3-like 4	132.231	64.6896	-1.02066	0.492891	0.000537055	0	0
ENSMUSG00000027699	Ect2	ect2 oncogene	309.993	153.049	-1.01879	0.49353	1.54246e-10	1	0
ENSMUSG00000038457	Tmem255b	transmembrane protein 255B	385.861	189.842	-1.01641	0.494344	1.9567e-15	0	0
ENSMUSG00000024871	Doc2g	double C2, gamma	89.2287	44.4417	-1.01248	0.495695	0.000216985	1	1
ENSMUSG00000031530	Dusp4	dual specificity phosphatase 4	1154.66	575.342	-1.00468	0.498381	4.63129e-17	1	0
ENSMUSG00000026114	Cnga3	cyclic nucleotide gated channel alpha 3	529.225	263.166	-1.00417	0.498557	2.61391e-23	1	1
ENSMUSG00000033177	Tmprss7	transmembrane serine protease 7	29.4734	14.7632	-1.00182	0.499369	0.000881449	1	0
ENSMUSG00000063975	Slco1a5	solute carrier organic anion transporter family, member 1a5	14.2525	7.28779	-0.999689	0.500108	0.0262394	1	0
ENSMUSG00000035394	Cfap53	cilia and flagella associated protein 53	251.886	125.491	-0.998236	0.500612	1.42139e-10	0	0
ENSMUSG00000006007	Pdc	phosducin	120773	60556.9	-0.995949	0.501406	4.51804e-14	1	1
ENSMUSG00000054321	Taf4b	TATA-box binding protein associated factor 4b	422.989	212.03	-0.993416	0.502287	1.29195e-25	1	0
ENSMUSG00000021620	Acot12	acyl-CoA thioesterase 12	48.1946	24.3395	-0.992959	0.502446	0.011818	1	0
ENSMUSG00000030956	Fam53b	family with sequence similarity 53, member B	6397.61	3214.3	-0.992816	0.502496	2.2309e-17	1	1
ENSMUSG00000024131	Slc3a1	solute carrier family 3, member 1	149.072	74.6627	-0.99075	0.503216	2.07455e-08	1	1
ENSMUSG00000035517	Tdrd7	tudor domain containing 7	51838.2	26140.1	-0.987557	0.504331	1.08079e-37	1	1
ENSMUSG00000027674	Pex5l	peroxisomal biogenesis factor 5-like	12933.6	6525.08	-0.987042	0.504511	9.76374e-48	1	1
ENSMUSG00000022831	Hcls1	hematopoietic cell specific Lyn substrate 1	2471.39	1244.9	-0.986328	0.504761	6.07117e-23	1	1
ENSMUSG00000038987	Cfap157	cilia and flagella associated protein 157	90.7588	45.2273	-0.985745	0.504965	7.74928e-05	0	0
ENSMUSG00000020974	Pole2	polymerase (DNA directed), epsilon 2 (p59 subunit)	44.3752	22.4081	-0.985666	0.504993	0.0127217	1	0
ENSMUSG00000020830	Vmo1	vitelline membrane outer layer 1 homolog (chicken)	49.3507	25.0973	-0.982755	0.506013	0.0316646	1	0
ENSMUSG00000001943	Vsig2	V-set and immunoglobulin domain containing 2	45.7867	23.5951	-0.982122	0.506235	0.0439486	1	0
ENSMUSG00000051079	Rgs13	regulator of G-protein signaling 13	157.703	79.0277	-0.98076	0.506713	9.93481e-08	0	0
ENSMUSG00000019850	Tnfaip3	tumor necrosis factor, alpha-induced protein 3	7056.57	3581.86	-0.978341	0.507563	1.12663e-36	1	1
ENSMUSG00000111692	AC163637.2		15.2131	7.63505	-0.976461	0.508225	0.0377552	0	0
ENSMUSG00000094488	Olfr393	olfactory receptor 393	14.7085	7.456	-0.975579	0.508536	0.0163811	0	0
ENSMUSG00000067220	Cnga1	cyclic nucleotide gated channel alpha 1	31220.8	15894.7	-0.97384	0.509149	2.88837e-38	1	1
ENSMUSG00000110218	Gm20219	predicted gene, 20219	68.6372	34.823	-0.970876	0.510196	0.00131203	0	0
ENSMUSG00000022836	Mylk	myosin, light polypeptide kinase	922.567	471.234	-0.969586	0.510653	1.35044e-25	1	1
ENSMUSG00000024747	Aldh1a7	aldehyde dehydrogenase family 1, subfamily A7	171.447	87.0972	-0.969161	0.510803	9.30868e-08	1	1
ENSMUSG00000034796	Cpne7	copine VII	441.346	225.498	-0.965101	0.512243	3.03934e-22	1	1
ENSMUSG00000029410	Ppef2	protein phosphatase, EF hand calcium-binding domain 2	5218.05	2684.54	-0.958704	0.514519	3.35671e-21	1	1
ENSMUSG00000060771	Tsga10	testis specific 10	1360.99	700.944	-0.956142	0.515433	1.56478e-14	1	0
ENSMUSG00000025916	Ppp1r42	protein phosphatase 1, regulatory subunit 42	2016.81	1037.42	-0.955439	0.515684	7.30075e-15	1	1
ENSMUSG00000046215	Rprml	reprimo-like	43.7337	22.4163	-0.955041	0.515827	0.0179055	0	0
ENSMUSG00000031196	F8	coagulation factor VIII	537.908	277.363	-0.95334	0.516435	5.73731e-33	1	1
ENSMUSG00000112449	Srp54a	signal recognition particle 54A	68.0531	35.522	-0.952881	0.5166	0.0177595	1	1
ENSMUSG00000044393	Dsg2	desmoglein 2	10.265	5.28398	-0.95184	0.516973	0.0322019	1	0
ENSMUSG00000020937	Plcd3	phospholipase C, delta 3	8468.99	4383.85	-0.950309	0.517522	4.51232e-52	1	1
ENSMUSG00000028909	Ptpru	protein tyrosine phosphatase, receptor type, U	1130.87	586.715	-0.94741	0.518562	2.27917e-18	1	0
ENSMUSG00000023279	Bmp15	bone morphogenetic protein 15	59.6736	30.6187	-0.945612	0.519209	3.64952e-05	1	1
ENSMUSG00000071103	1700029J07Rik	RIKEN cDNA 1700029J07 gene	494.856	257.661	-0.940991	0.520875	1.81111e-16	1	0
ENSMUSG00000089789	Rdh1	retinol dehydrogenase 1 (all trans)	13.429	6.8946	-0.940181	0.521168	0.0186831	1	0
ENSMUSG00000039652	Cpeb3	cytoplasmic polyadenylation element binding protein 3	3696.99	1930.77	-0.936788	0.522395	2.75331e-12	1	1
ENSMUSG00000024424	Ttc39c	tetratricopeptide repeat domain 39C	2206.4	1152.12	-0.936511	0.522495	1.20511e-28	1	1
ENSMUSG00000025400	Tac2	tachykinin 2	2238.22	1168.83	-0.935518	0.522855	1.18041e-14	1	1
ENSMUSG00000031450	Grk1	G protein-coupled receptor kinase 1	15268.8	7993.38	-0.933668	0.523526	1.14492e-34	1	1
ENSMUSG00000048230	Fbxo43	F-box protein 43	27.0409	14.2277	-0.932935	0.523792	0.000665882	1	0
ENSMUSG00000027358	Bmp2	bone morphogenetic protein 2	24.9863	13.0915	-0.932448	0.523968	0.044073	1	1
ENSMUSG00000043541	Casc1	cancer susceptibility candidate 1	109.819	57.3581	-0.929959	0.524873	6.39658e-06	1	0
ENSMUSG00000001119	Col6a1	collagen, type VI, alpha 1	417.933	219.738	-0.928216	0.525508	0.0448095	1	0
ENSMUSG00000109482	Gm4756	predicted gene 4756	25.8617	13.5233	-0.927384	0.525811	0.0436587	0	0
ENSMUSG00000050619	Zscan29	zinc finger SCAN domains 29	1495.4	786.627	-0.926345	0.52619	7.84388e-25	1	0
ENSMUSG00000096553	Gm10097	predicted gene 10097	163.554	86.1516	-0.925847	0.526371	1.57306e-11	0	0
ENSMUSG00000061882	Ccdc62	coiled-coil domain containing 62	245.704	128.763	-0.92576	0.526403	4.37628e-14	1	1
ENSMUSG00000027776	Il12a	interleukin 12a	50.0738	25.9107	-0.925266	0.526584	0.0019554	1	1
ENSMUSG00000070883	Ccdc173	coiled-coil domain containing 173	734.439	387.038	-0.924769	0.526765	1.32225e-26	0	0
ENSMUSG00000026121	Sema4c	sema domain, immunoglobulin domain (Ig), transmembrane domain (TM) and short cytoplasmic domain, (semaphorin) 4C	307.052	162.02	-0.923693	0.527158	2.50618e-15	1	0
ENSMUSG00000044724	Gpr152	G protein-coupled receptor 152	2374.34	1252.06	-0.922657	0.527536	1.26855e-28	1	1
ENSMUSG00000017344	Vtn	vitronectin	73229.8	38640.9	-0.922192	0.527706	1.01345e-22	1	1
ENSMUSG00000029602	Rasal1	RAS protein activator like 1 (GAP1 like)	106.218	55.029	-0.922035	0.527764	0.0255327	1	0
ENSMUSG00000055865	Fam19a3	family with sequence similarity 19, member A3	1567	828.001	-0.921622	0.527915	3.88577e-28	1	1
ENSMUSG00000027589	Pcmtd2	protein-L-isoaspartate (D-aspartate) O-methyltransferase domain containing 2	77315.1	40830.8	-0.920959	0.528158	5.5709e-23	1	1
ENSMUSG00000054057	A930004D18Rik	RIKEN cDNA A930004D18 gene	3525.33	1862.45	-0.920065	0.528485	6.86644e-22	0	0
ENSMUSG00000029276	Glmn	glomulin, FKBP associated protein	8946.19	4727.61	-0.919647	0.528638	7.68893e-13	1	1
ENSMUSG00000045826	Ptprcap	protein tyrosine phosphatase, receptor type, C polypeptide-associated protein	45.7923	24.2543	-0.919636	0.528642	0.0479688	1	0
ENSMUSG00000073427	Gm4924	predicted gene 4924	1508.22	796.599	-0.918214	0.529164	1.73114e-17	0	0
ENSMUSG00000071654	Uqcc3	ubiquinol-cytochrome c reductase complex assembly factor 3	5380.65	2845.4	-0.918124	0.529197	2.32575e-26	0	0
ENSMUSG00000035711	Dok3	docking protein 3	126.962	67.5114	-0.916689	0.529723	5.45759e-06	1	0
ENSMUSG00000048503	Tmem136	transmembrane protein 136	5764.41	3056.36	-0.914936	0.530367	1.31188e-21	1	1
ENSMUSG00000043659	Npsr1	neuropeptide S receptor 1	110.894	58.9794	-0.914679	0.530462	2.91988e-05	1	1
ENSMUSG00000001211	Agpat3	1-acylglycerol-3-phosphate O-acyltransferase 3	117911	62604.8	-0.913363	0.530946	7.05647e-22	1	1
ENSMUSG00000043448	Gjc2	gap junction protein, gamma 2	27.9387	14.7203	-0.911842	0.531506	0.00454025	1	0
ENSMUSG00000064325	Hhip	Hedgehog-interacting protein	12.7392	6.78366	-0.910107	0.532146	0.00556194	1	0
ENSMUSG00000026819	Slc25a25	solute carrier family 25 (mitochondrial carrier, phosphate carrier), member 25	6958.29	3704.45	-0.909581	0.53234	1.44952e-47	1	1
ENSMUSG00000053675	Tgm5	transglutaminase 5	47.0199	24.9939	-0.907929	0.532949	0.00018102	1	0
ENSMUSG00000017146	Brca1	breast cancer 1, early onset	1341.32	712.569	-0.907601	0.533071	4.48152e-17	1	0
ENSMUSG00000049723	Mmp12	matrix metallopeptidase 12	32.7332	17.7132	-0.906085	0.533631	0.011147	1	0
ENSMUSG00000054134	Umodl1	uromodulin-like 1	18.8165	10.0723	-0.905209	0.533955	0.00425468	1	0
ENSMUSG00000032599	Ip6k2	inositol hexaphosphate kinase 2	15128.9	8087.3	-0.903578	0.534559	0.00111472	1	0
ENSMUSG00000070003	Ssbp4	single stranded DNA binding protein 4	8770.71	4690.08	-0.90244	0.534981	1.39586e-19	1	0
ENSMUSG00000042717	Ppp1r3a	protein phosphatase 1, regulatory (inhibitor) subunit 3A	15.6695	8.27003	-0.900271	0.535786	0.00347193	1	0
ENSMUSG00000060924	Csmd1	CUB and Sushi multiple domains 1	313.59	167.826	-0.89957	0.536046	2.27516e-17	1	0
ENSMUSG00000033416	Gucd1	guanylyl cyclase domain containing 1	7742.31	4147.9	-0.899291	0.53615	1.3634e-36	0	0
ENSMUSG00000029503	P2rx2	purinergic receptor P2X, ligand-gated ion channel, 2	59.939	31.897	-0.896924	0.537031	0.000228537	1	1
ENSMUSG00000093865	Lrit3	leucine-rich repeat, immunoglobulin-like and transmembrane domains 3	1076.42	576.825	-0.896593	0.537154	2.31384e-19	1	1
ENSMUSG00000044362	Ccdc89	coiled-coil domain containing 89	178.273	95.9198	-0.895287	0.53764	8.96915e-08	1	0
ENSMUSG00000027939	Nup210l	nucleoporin 210-like	31.9386	17.15	-0.893034	0.53848	4.07282e-07	1	0
ENSMUSG00000060678	Hist1h4c	histone cluster 1, H4c	134485	72519.9	-0.890989	0.539244	0.0250117	1	0
ENSMUSG00000032715	Trib3	tribbles pseudokinase 3	739.827	398.264	-0.88912	0.539943	6.5635e-08	1	1
ENSMUSG00000038963	Slco4a1	solute carrier organic anion transporter family, member 4a1	2005.83	1084.64	-0.887648	0.540495	2.0143e-16	1	1
ENSMUSG00000006678	Pola1	polymerase (DNA directed), alpha 1	2495.08	1347.98	-0.887226	0.540653	2.98804e-12	1	0
ENSMUSG00000095930	Nim1k	NIM1 serine/threonine protein kinase	2138.92	1157.01	-0.886134	0.541062	2.55266e-37	0	0
ENSMUSG00000025171	Ubtd1	ubiquitin domain containing 1	3701.71	2002.01	-0.886119	0.541068	2.56707e-14	1	1
ENSMUSG00000056043	Rgs9bp	regulator of G-protein signalling 9 binding protein	4933.51	2672.2	-0.884533	0.541663	3.30909e-11	1	1
ENSMUSG00000027284	Cdan1	congenital dyserythropoietic anemia, type I (human)	3459.74	1876.97	-0.881984	0.542621	2.48217e-15	1	0
ENSMUSG00000047428	Dlk2	delta-like 2 homolog (Drosophila)	58.6829	32.0031	-0.881432	0.542828	0.000484462	1	1
ENSMUSG00000027870	Hao2	hydroxyacid oxidase 2	31.2918	16.8332	-0.880769	0.543078	0.00425748	1	0
ENSMUSG00000028188	Spata1	spermatogenesis associated 1	7055.11	3830.34	-0.880112	0.543325	2.08373e-08	1	1
ENSMUSG00000041406	BC055324	cDNA sequence BC055324	1116.2	604.389	-0.878507	0.54393	3.51626e-12	1	0
ENSMUSG00000051977	Prdm9	PR domain containing 9	905.78	492.395	-0.877513	0.544305	2.95436e-09	1	1
ENSMUSG00000001128	Cfp	complement factor properdin	294.394	159.797	-0.876034	0.544863	1.93218e-07	1	0
ENSMUSG00000002055	Spag5	sperm associated antigen 5	2011.81	1098.26	-0.875903	0.544913	6.93134e-20	1	0
ENSMUSG00000032502	Stac	src homology three (SH3) and cysteine rich domain	34.7016	18.9204	-0.87532	0.545133	0.00171857	1	0
ENSMUSG00000004668	Abca13	ATP-binding cassette, sub-family A (ABC1), member 13	479.42	260.824	-0.874661	0.545382	3.27377e-14	1	0
ENSMUSG00000072919	Noxred1	NADP+ dependent oxidoreductase domain containing 1	76.3403	41.6983	-0.874616	0.545399	0.00210846	0	0
ENSMUSG00000040938	Slc16a11	solute carrier family 16 (monocarboxylic acid transporters), member 11	346.083	189.741	-0.872389	0.546242	8.25442e-07	1	0
ENSMUSG00000051000	Fam160a1	family with sequence similarity 160, member A1	2315.79	1267.67	-0.869031	0.547514	4.09672e-17	1	1
ENSMUSG00000094690	1600014C23Rik	RIKEN cDNA 1600014C23 gene	310.93	169.258	-0.868621	0.54767	0.000724496	1	0
ENSMUSG00000031637	Lrp2bp	Lrp2 binding protein	164.6	90.5509	-0.868572	0.547689	1.40233e-08	1	1
ENSMUSG00000040543	Pitpnm3	PITPNM family member 3	2202.3	1207.21	-0.867418	0.548127	1.30243e-14	1	1
ENSMUSG00000033644	Piwil2	piwi-like RNA-mediated gene silencing 2	51.1579	27.9354	-0.866303	0.548551	8.78204e-08	1	0
ENSMUSG00000049928	Glp2r	glucagon-like peptide 2 receptor	43.4024	23.616	-0.866013	0.548661	1.81642e-05	1	1
ENSMUSG00000048617	Rtbdn	retbindin	21584.8	11859.2	-0.863802	0.549502	5.81222e-29	1	1
ENSMUSG00000028780	Sema3c	sema domain, immunoglobulin domain (Ig), short basic domain, secreted, (semaphorin) 3C	491.388	271.216	-0.863473	0.549628	1.47868e-08	1	1
ENSMUSG00000052549	Arl13a	ADP-ribosylation factor-like 13A	45.4716	25.1353	-0.862064	0.550165	0.000742582	1	0
ENSMUSG00000020067	Mypn	myopalladin	72.3022	39.7008	-0.86073	0.550674	1.10107e-08	1	0
ENSMUSG00000063415	Cyp26b1	cytochrome P450, family 26, subfamily b, polypeptide 1	40.5079	22.4533	-0.860282	0.550845	1.1257e-05	1	0
ENSMUSG00000022498	Txndc11	thioredoxin domain containing 11	6628.59	3655.27	-0.858262	0.551617	1.43518e-11	1	1
ENSMUSG00000054792	Klhl18	kelch-like 18	2495.38	1376.87	-0.857727	0.551821	1.64237e-16	1	1
ENSMUSG00000046589	Lrrc8e	leucine rich repeat containing 8 family, member E	47.5422	26.1679	-0.857537	0.551894	0.000614316	1	0
ENSMUSG00000031312	Itgb1bp2	integrin beta 1 binding protein 2	77.5953	42.7292	-0.857372	0.551957	0.00952688	1	0
ENSMUSG00000032680	6820408C15Rik	RIKEN cDNA 6820408C15 gene	113.843	62.2694	-0.85382	0.553318	1.04788e-05	1	0
ENSMUSG00000076434	Wfdc3	WAP four-disulfide core domain 3	160.72	89.4721	-0.850994	0.554403	2.99173e-05	1	1
ENSMUSG00000022332	Khdrbs3	KH domain containing, RNA binding, signal transduction associated 3	15692.8	8701.86	-0.850528	0.554582	1.7557e-10	1	0
ENSMUSG00000072707	Olfr31	olfactory receptor 31	21.2953	11.9428	-0.848444	0.555383	0.0032033	0	0
ENSMUSG00000000308	Ckmt1	creatine kinase, mitochondrial 1, ubiquitous	11967.8	6645.13	-0.8483	0.555439	1.45975e-29	1	1
ENSMUSG00000063354	Slc39a4	solute carrier family 39 (zinc transporter), member 4	37.9618	21.1996	-0.84698	0.555947	0.00645088	1	0
ENSMUSG00000032292	Nr2e3	nuclear receptor subfamily 2, group E, member 3	32403.6	18023.1	-0.846256	0.556226	1.84753e-12	1	1
ENSMUSG00000026098	Pms1	postmeiotic segregation increased 1 (S. cerevisiae)	12561.5	6985.83	-0.846215	0.556242	1.03111e-08	1	1
ENSMUSG00000045690	Wdr89	WD repeat domain 89	325.925	180.762	-0.846041	0.556309	6.38278e-12	1	0
ENSMUSG00000027313	Chac1	ChaC, cation transport regulator 1	298.315	166.01	-0.845957	0.556342	1.55544e-07	1	0
ENSMUSG00000067872	Ccdc87	coiled-coil domain containing 87	41.003	22.7288	-0.84256	0.557653	0.00104319	1	0
ENSMUSG00000026830	Ermn	ermin, ERM-like protein	65.4139	36.8127	-0.84226	0.557769	0.0017654	1	1
ENSMUSG00000089669	Tnfsf13	tumor necrosis factor (ligand) superfamily, member 13	155.022	86.6215	-0.841067	0.55823	0.00407546	1	1
ENSMUSG00000042662	Dusp15	dual specificity phosphatase-like 15	100.145	55.9514	-0.840493	0.558453	1.72491e-05	1	1
ENSMUSG00000037148	Arhgap10	Rho GTPase activating protein 10	7948.67	4441.7	-0.839396	0.558878	5.05278e-08	1	1
ENSMUSG00000029862	Clcn1	chloride channel, voltage-sensitive 1	63.8824	35.7508	-0.839026	0.559021	1.73876e-05	1	0
ENSMUSG00000003500	Impdh1	inosine monophosphate dehydrogenase 1	27046.3	15146.9	-0.836395	0.560041	6.00979e-23	1	1
ENSMUSG00000026820	Ptges2	prostaglandin E synthase 2	6036.63	3382.67	-0.835073	0.560555	9.74552e-26	1	1
ENSMUSG00000009654	Oit3	oncoprotein induced transcript 3	37.7969	21.1407	-0.834975	0.560593	0.0105111	1	0
ENSMUSG00000036854	Hspb6	heat shock protein, alpha-crystallin-related, B6	2203.61	1234.13	-0.83483	0.560649	2.22717e-33	1	1
ENSMUSG00000029177	Cenpa	centromere protein A	142.409	79.6049	-0.833896	0.561012	2.81094e-05	1	0
ENSMUSG00000035262	Amh	anti-Mullerian hormone	52.2855	29.0231	-0.832934	0.561386	0.0160998	1	0
ENSMUSG00000017652	Cd40	CD40 antigen	61.6563	34.4283	-0.832825	0.561429	0.0499948	0	0
ENSMUSG00000034320	Slc26a2	solute carrier family 26 (sulfate transporter), member 2	1126.17	632.568	-0.832233	0.561659	1.00699e-10	1	1
ENSMUSG00000069265	Hist1h3a	histone cluster 1, H3a	946.334	529.043	-0.831446	0.561966	1.518e-06	1	0
ENSMUSG00000037411	Serpine1	serine (or cysteine) peptidase inhibitor, clade E, member 1	37.4199	21.1051	-0.830787	0.562222	0.00224022	1	1
ENSMUSG00000058966	Fam57b	family with sequence similarity 57, member B	5569.9	3133.93	-0.828916	0.562952	5.96528e-21	1	1
ENSMUSG00000096370	Gm21992	predicted gene 21992	1221.01	687.524	-0.826247	0.563995	1.17494e-06	0	0
ENSMUSG00000036181	Hist1h1c	histone cluster 1, H1c	11130.8	6278.03	-0.825874	0.56414	2.75078e-11	1	0
ENSMUSG00000026315	Serpinb8	serine (or cysteine) peptidase inhibitor, clade B, member 8	81.1502	45.9161	-0.825701	0.564208	2.31205e-06	1	0
ENSMUSG00000020459	Mtif2	mitochondrial translational initiation factor 2	5724.42	3229.14	-0.825286	0.56437	3.03001e-14	1	0
ENSMUSG00000079419	Ms4a6c	membrane-spanning 4-domains, subfamily A, member 6C	38.275	21.5993	-0.823873	0.564923	0.0294771	1	0
ENSMUSG00000040187	Arntl2	aryl hydrocarbon receptor nuclear translocator-like 2	95.5256	54.2941	-0.821348	0.565913	8.02005e-05	1	0
ENSMUSG00000027615	Hps3	HPS3, biogenesis of lysosomal organelles complex 2 subunit 1	2691.03	1523.76	-0.819945	0.566464	2.95678e-21	1	1
ENSMUSG00000056494	Cngb3	cyclic nucleotide gated channel beta 3	478.671	271.331	-0.819238	0.566741	2.54248e-27	1	1
ENSMUSG00000060445	Sycp2	synaptonemal complex protein 2	31.3699	17.9743	-0.818007	0.567225	0.0271539	1	0
ENSMUSG00000061288	Taok3	TAO kinase 3	1818.9	1032.6	-0.817273	0.567514	1.06711e-16	1	1
ENSMUSG00000030787	Lyve1	lymphatic vessel endothelial hyaluronan receptor 1	371.248	211.04	-0.817102	0.567581	7.31003e-08	1	1
ENSMUSG00000027488	Snta1	syntrophin, acidic 1	2368.7	1343.97	-0.816784	0.567706	4.78239e-26	1	1
ENSMUSG00000022021	Diaph3	diaphanous related formin 3	1548.05	878.453	-0.816695	0.567741	1.28772e-12	0	0
ENSMUSG00000046634	Pkd1l1	polycystic kidney disease 1 like 1	11.576	6.56153	-0.816566	0.567792	0.00458662	0	0
ENSMUSG00000021932	Rnaseh2b	ribonuclease H2, subunit B	1049.26	594.134	-0.815894	0.568057	6.14834e-09	1	0
ENSMUSG00000029524	Sirt4	sirtuin 4	2129.12	1212.58	-0.814661	0.568542	6.95985e-14	1	1
ENSMUSG00000029769	Ccdc136	coiled-coil domain containing 136	2207.9	1255.68	-0.814503	0.568604	2.41527e-17	1	1
ENSMUSG00000022329	Stk3	serine/threonine kinase 3	4289.87	2438.51	-0.81437	0.568657	9.4525e-09	1	0
ENSMUSG00000025860	Xiap	X-linked inhibitor of apoptosis	21194.6	12074	-0.811589	0.569754	3.19332e-31	1	1
ENSMUSG00000036915	Kirrel2	kin of IRRE like 2 (Drosophila)	235.346	135.106	-0.811092	0.56995	1.49818e-07	1	0
ENSMUSG00000054150	Syne3	spectrin repeat containing, nuclear envelope family member 3	782.1	446.355	-0.809255	0.570677	1.11261e-07	0	0
ENSMUSG00000106631	Gm42669	predicted gene 42669	49.3038	28.1525	-0.809071	0.570749	6.80977e-06	0	0
ENSMUSG00000044349	Snhg11	small nucleolar RNA host gene 11	4546.32	2599.56	-0.806568	0.57174	0.00219091	1	1
ENSMUSG00000019978	Epb41l2	erythrocyte membrane protein band 4.1 like 2	69977.3	40048.8	-0.805057	0.572339	4.69197e-37	0	0
ENSMUSG00000004105	Angptl2	angiopoietin-like 2	66.3088	37.9263	-0.803856	0.572816	0.00177604	1	0
ENSMUSG00000057457	Phex	phosphate regulating endopeptidase homolog, X-linked	105.583	60.1305	-0.803796	0.57284	6.97002e-08	1	1
ENSMUSG00000033705	Stard9	START domain containing 9	133.354	76.2678	-0.803447	0.572979	1.19305e-08	0	0
ENSMUSG00000038370	Pcp4l1	Purkinje cell protein 4-like 1	2577.63	1478.01	-0.801688	0.573678	6.32089e-17	1	1
ENSMUSG00000041046	Ramp3	receptor (calcitonin) activity modifying protein 3	1359.43	778.291	-0.801643	0.573695	4.86744e-11	1	1
ENSMUSG00000026771	Spopl	speckle-type POZ protein-like	3788.97	2175.98	-0.799528	0.574537	1.62198e-12	1	0
ENSMUSG00000028457	Atp8b5	ATPase, class I, type 8B, member 5	66.866	38.1707	-0.79893	0.574775	7.823e-05	1	0
ENSMUSG00000039307	Hexdc	hexosaminidase (glycosyl hydrolase family 20, catalytic domain) containing	2092.16	1202.36	-0.798332	0.575014	2.51541e-22	1	0
ENSMUSG00000002109	Ddb2	damage specific DNA binding protein 2	609.319	350.893	-0.798202	0.575065	4.46034e-17	1	0
ENSMUSG00000025271	Pfkfb1	6-phosphofructo-2-kinase/fructose-2,6-biphosphatase 1	145.624	82.8278	-0.798007	0.575143	0.00163856	1	0
ENSMUSG00000036856	Wnt4	wingless-type MMTV integration site family, member 4	11.6198	6.6166	-0.797639	0.57529	0.0269807	1	0
ENSMUSG00000039068	Zzz3	zinc finger, ZZ domain containing 3	11562	6673.36	-0.79266	0.577279	3.48235e-15	1	0
ENSMUSG00000025401	Myo1a	myosin IA	79.6224	46.0858	-0.791888	0.577588	0.000110379	1	0
ENSMUSG00000021799	Opn4	opsin 4 (melanopsin)	110.736	63.5252	-0.790622	0.578095	3.30782e-07	1	1
ENSMUSG00000005667	Mthfd2	methylenetetrahydrofolate dehydrogenase (NAD+ dependent), methenyltetrahydrofolate cyclohydrolase	1941.43	1124.17	-0.78869	0.578869	0.0387325	1	0
ENSMUSG00000020062	Slc5a8	solute carrier family 5 (iodide transporter), member 8	127.173	73.3106	-0.78751	0.579343	1.64156e-07	1	1
ENSMUSG00000081058	Hist2h3c2	histone cluster 2, H3c2	537.036	310.377	-0.787353	0.579406	1.06397e-07	1	0
ENSMUSG00000025380	Fscn2	fascin actin-bundling protein 2	35585.7	20632	-0.786236	0.579855	8.85649e-11	1	1
ENSMUSG00000057948	Unc13d	unc-13 homolog D (C. elegans)	87.1522	50.5255	-0.786005	0.579948	1.29678e-06	1	0
ENSMUSG00000009075	Cabp7	calcium binding protein 7	22.5499	13.0615	-0.785186	0.580277	0.0138019	0	0
ENSMUSG00000044768	D1Ertd622e	DNA segment, Chr 1, ERATO Doi 622, expressed	2334.51	1354.31	-0.784939	0.580376	4.32179e-24	1	0
ENSMUSG00000007570	Fance	Fanconi anemia, complementation group E	5780.13	3356.37	-0.784397	0.580595	7.20791e-19	1	1
ENSMUSG00000014813	Stc1	stanniocalcin 1	86.7917	50.2361	-0.783803	0.580834	6.30659e-06	1	1
ENSMUSG00000018809	Smyd4	SET and MYND domain containing 4	6565.54	3814.06	-0.782878	0.581206	4.63644e-08	1	1
ENSMUSG00000039629	Strip2	striatin interacting protein 2	1871.35	1087.66	-0.782602	0.581317	5.27817e-18	0	0
ENSMUSG00000034936	Arl4d	ADP-ribosylation factor-like 4D	6460.45	3755.46	-0.782549	0.581339	5.26554e-47	1	1
ENSMUSG00000051251	Nhlh1	nescient helix loop helix 1	44.8265	26.0745	-0.781885	0.581606	0.000820186	1	0
ENSMUSG00000053420	Gm4792	predicted gene 4792	6657.99	3873.64	-0.78083	0.582032	8.44527e-23	0	0
ENSMUSG00000032586	Traip	TRAF-interacting protein	390.207	228.258	-0.780545	0.582147	3.32277e-08	1	0
ENSMUSG00000010755	Cars	cysteinyl-tRNA synthetase	7608.6	4431.09	-0.78014	0.58231	0.0110251	1	0
ENSMUSG00000014786	Slc9a5	solute carrier family 9 (sodium/hydrogen exchanger), member 5	434.204	252.946	-0.779631	0.582516	4.32461e-09	1	1
ENSMUSG00000042282	Gucy2f	guanylate cyclase 2f	3859.77	2248.21	-0.779497	0.58257	4.90681e-35	1	1
ENSMUSG00000032128	Robo3	roundabout guidance receptor 3	14.9322	8.84729	-0.778279	0.583062	0.0236953	1	0
ENSMUSG00000036964	Trim17	tripartite motif-containing 17	377.349	220.434	-0.778134	0.58312	1.77158e-06	1	1
ENSMUSG00000035181	Heatr5a	HEAT repeat containing 5A	2159.66	1258.94	-0.777875	0.583225	1.13447e-18	1	1
ENSMUSG00000031881	Cdh16	cadherin 16	120.667	70.5944	-0.777658	0.583313	0.00868635	1	0
ENSMUSG00000033486	Catsper2	cation channel, sperm associated 2	182.134	106.103	-0.775976	0.583993	3.29029e-07	1	0
ENSMUSG00000032174	Icam5	intercellular adhesion molecule 5, telencephalin	60.0091	35.0486	-0.773396	0.585039	0.00128599	1	1
ENSMUSG00000032087	Dscaml1	DS cell adhesion molecule like 1	5948.8	3484.41	-0.771938	0.58563	1.02572e-11	1	1
ENSMUSG00000020069	Hnrnph3	heterogeneous nuclear ribonucleoprotein H3	4522.56	2649.31	-0.771023	0.586002	5.1343e-26	1	0
ENSMUSG00000020698	Cct6b	chaperonin containing Tcp1, subunit 6b (zeta)	27.7954	16.1292	-0.77086	0.586068	0.0223419	1	0
ENSMUSG00000074817	Papolb	poly (A) polymerase beta (testis specific)	43.2849	25.0863	-0.770432	0.586242	9.39898e-05	1	0
ENSMUSG00000050147	F2rl3	coagulation factor II (thrombin) receptor-like 3	35.8955	21.0053	-0.770423	0.586246	0.025894	1	0
ENSMUSG00000074340	Ovgp1	oviductal glycoprotein 1	207.281	122.025	-0.769469	0.586633	0.000649485	1	0
ENSMUSG00000032268	Tmprss5	transmembrane protease, serine 5 (spinesin)	46.4903	27.5091	-0.769382	0.586669	0.00337328	0	0
ENSMUSG00000020907	Rcvrn	recoverin	53179.3	31218.2	-0.768392	0.587071	1.05134e-15	1	1
ENSMUSG00000054074	Skida1	SKI/DACH domain containing 1	8404.97	4934.88	-0.767855	0.58729	4.21336e-17	0	0
ENSMUSG00000049538	Adamts16	a disintegrin-like and metallopeptidase (reprolysin type) with thrombospondin type 1 motif, 16	21.6916	12.8548	-0.767168	0.58757	0.00955676	1	0
ENSMUSG00000006204	5430419D17Rik	RIKEN cDNA 5430419D17 gene	2290.33	1345.01	-0.76711	0.587593	4.16055e-08	1	0
ENSMUSG00000030283	St8sia1	ST8 alpha-N-acetyl-neuraminide alpha-2,8-sialyltransferase 1	1979.95	1162.84	-0.766492	0.587845	1.45264e-13	1	1
ENSMUSG00000041308	Sntb2	syntrophin, basic 2	2599.82	1529.4	-0.765469	0.588262	4.60506e-18	1	1
ENSMUSG00000074452	Pate2	prostate and testis expressed 2	85.0269	49.7208	-0.765147	0.588394	0.000845701	1	0
ENSMUSG00000030055	Rab43	RAB43, member RAS oncogene family	57.873	34.5455	-0.761388	0.589929	0.0092846	1	1
ENSMUSG00000026023	Cdk15	cyclin-dependent kinase 15	90.6334	52.9691	-0.760959	0.590104	0.00435905	0	0
ENSMUSG00000002459	Rgs20	regulator of G-protein signaling 20	2099.62	1239.06	-0.759854	0.590556	8.48797e-14	1	1
ENSMUSG00000021991	Cacna2d3	calcium channel, voltage-dependent, alpha2/delta subunit 3	3632.23	2145.34	-0.759806	0.590576	3.66147e-22	1	1
ENSMUSG00000038070	Cntln	centlein, centrosomal protein	2804.74	1655.87	-0.759709	0.590615	2.66441e-16	1	0
ENSMUSG00000037437	Adam32	a disintegrin and metallopeptidase domain 32	1198.55	706.318	-0.759082	0.590872	1.54942e-09	1	1
ENSMUSG00000024979	Tectb	tectorin beta	53.1495	31.4044	-0.758287	0.591198	0.0190002	1	0
ENSMUSG00000029082	Bst1	bone marrow stromal cell antigen 1	569.175	336.446	-0.757043	0.591708	1.74983e-07	1	0
ENSMUSG00000022383	Ppara	peroxisome proliferator activated receptor alpha	531.926	314.074	-0.756044	0.592118	1.83773e-09	1	1
ENSMUSG00000020721	Helz	helicase with zinc finger domain	3769.39	2231.49	-0.755694	0.592261	8.00331e-11	1	1
ENSMUSG00000037617	Spag1	sperm associated antigen 1	214.981	127.482	-0.755637	0.592285	1.89455e-13	1	1
ENSMUSG00000025420	Katnal2	katanin p60 subunit A-like 2	699.489	413.822	-0.754444	0.592775	1.12628e-12	1	0
ENSMUSG00000026639	Lamb3	laminin, beta 3	50.4069	29.7169	-0.753893	0.593001	0.0391391	1	0
ENSMUSG00000037386	Rims2	regulating synaptic membrane exocytosis 2	12096.3	7175.46	-0.753296	0.593247	9.69595e-19	1	1
ENSMUSG00000026175	Vil1	villin 1	239.587	141.754	-0.751892	0.593824	1.43102e-05	1	0
ENSMUSG00000020640	Itsn2	intersectin 2	9938.07	5899.86	-0.751795	0.593864	4.75412e-31	1	1
ENSMUSG00000029061	Mmp23	matrix metallopeptidase 23	59.6884	35.3949	-0.750367	0.594452	0.0261066	1	0
ENSMUSG00000037112	Sik2	salt inducible kinase 2	1109.01	659.154	-0.750304	0.594478	7.84738e-24	1	1
ENSMUSG00000050556	Kcnb1	potassium voltage gated channel, Shab-related subfamily, member 1	21412.8	12731	-0.750184	0.594528	3.7921e-09	1	1
ENSMUSG00000048546	Tob2	transducer of ERBB2, 2	3291.8	1957.27	-0.750051	0.594583	3.27759e-13	1	1
ENSMUSG00000073130	Gm1141	predicted gene 1141	25.0386	15.0562	-0.748558	0.595198	0.0493978	0	0
ENSMUSG00000089736	Tgfbr3l	transforming growth factor, beta receptor III-like	297.002	177.324	-0.747788	0.595516	0.00434406	0	0
ENSMUSG00000005696	Sh2d1a	SH2 domain containing 1A	2441.84	1452.55	-0.747566	0.595608	1.18283e-16	1	1
ENSMUSG00000025900	Rp1	retinitis pigmentosa 1 (human)	55439.8	33020.1	-0.747555	0.595612	3.32712e-30	1	1
ENSMUSG00000110404	Rnf223	ring finger 223	15.3112	9.22721	-0.747491	0.595639	0.045776	0	0
ENSMUSG00000048000	Gigyf2	GRB10 interacting GYF protein 2	19736.1	11763	-0.746354	0.596108	2.30237e-13	1	0
ENSMUSG00000007777	0610009B22Rik	RIKEN cDNA 0610009B22 gene	4066.91	2422.34	-0.746207	0.596169	4.52696e-11	1	0
ENSMUSG00000033590	Myo5c	myosin VC	29.7121	17.9777	-0.745857	0.596314	0.0114522	1	0
ENSMUSG00000018076	Med13l	mediator complex subunit 13-like	2565.36	1529.86	-0.745634	0.596406	6.34425e-12	1	1
ENSMUSG00000031480	Thsd1	thrombospondin, type I, domain 1	162.151	96.4797	-0.74474	0.596775	2.8256e-09	1	1
ENSMUSG00000050786	Ccdc126	coiled-coil domain containing 126	8925.83	5328.78	-0.743802	0.597164	1.48427e-25	1	1
ENSMUSG00000064307	Lrrc51	leucine rich repeat containing 51	256.44	153.483	-0.743755	0.597183	0.000161262	1	1
ENSMUSG00000032532	Cck	cholecystokinin	1148.74	686.411	-0.741514	0.598111	3.27649e-09	1	1
ENSMUSG00000017724	Etv4	ets variant 4	451.537	271.566	-0.741489	0.598122	2.53157e-07	1	0
ENSMUSG00000071647	Eml3	echinoderm microtubule associated protein like 3	17330.9	10383.9	-0.738961	0.599171	8.94017e-22	1	1
ENSMUSG00000037337	Map4k1	mitogen-activated protein kinase kinase kinase kinase 1	16.911	10.1544	-0.737961	0.599586	0.0371749	1	0
ENSMUSG00000025787	Tgm4	transglutaminase 4 (prostate)	275.325	165.064	-0.735175	0.600745	8.7387e-07	1	0
ENSMUSG00000056987	Fam71d	family with sequence similarity 71, member D	118.033	71.5546	-0.734947	0.60084	0.0444804	1	0
ENSMUSG00000042581	Thsd7b	thrombospondin, type I, domain containing 7B	507.759	304.923	-0.734526	0.601016	3.85906e-15	1	0
ENSMUSG00000013846	St3gal1	ST3 beta-galactoside alpha-2,3-sialyltransferase 1	347.468	208.655	-0.734516	0.60102	6.46871e-12	1	1
ENSMUSG00000037336	Mfsd2b	major facilitator superfamily domain containing 2B	76.1006	45.9496	-0.734344	0.601091	0.0186635	1	0
ENSMUSG00000047298	Kcnv2	potassium channel, subfamily V, member 2	10192.1	6130.04	-0.733397	0.601486	1.99375e-12	1	1
ENSMUSG00000061762	Tac1	tachykinin 1	1599.87	961.469	-0.732948	0.601673	2.40387e-07	1	1
ENSMUSG00000026672	Optn	optineurin	4803.76	2892.57	-0.731678	0.602203	2.05032e-21	1	1
ENSMUSG00000073158	9030624G23Rik	RIKEN cDNA 9030624G23 gene	72.4755	43.6178	-0.729886	0.602951	8.08284e-05	1	0
ENSMUSG00000035234	Abraxas1	BRCA1 A complex subunit	1833.42	1104.65	-0.729584	0.603078	3.74574e-07	0	0
ENSMUSG00000031972	Acta1	actin, alpha 1, skeletal muscle	150.747	91.0603	-0.72929	0.603201	0.000377417	1	0
ENSMUSG00000037995	Igsf9	immunoglobulin superfamily, member 9	6087.47	3671.78	-0.728844	0.603387	6.4766e-09	1	0
ENSMUSG00000024857	Cabp2	calcium binding protein 2	854.768	514.94	-0.728598	0.60349	4.27998e-08	1	1
ENSMUSG00000059834	Sclt1	sodium channel and clathrin linker 1	1165.68	702.769	-0.728032	0.603727	6.49277e-12	1	0
ENSMUSG00000090035	Galnt4	UDP-N-acetyl-alpha-D-galactosamine:polypeptide N-acetylgalactosaminyltransferase 4	713.55	431.278	-0.726786	0.604248	9.84374e-11	1	1
ENSMUSG00000027367	Stard7	START domain containing 7	18864.8	11399.9	-0.726343	0.604434	7.06634e-17	1	0
ENSMUSG00000004630	Pcp2	Purkinje cell protein 2 (L7)	14194.7	8597.16	-0.723024	0.605826	3.58911e-10	1	1
ENSMUSG00000024256	Adcyap1	adenylate cyclase activating polypeptide 1	161.11	97.3686	-0.721616	0.606418	7.85189e-07	1	0
ENSMUSG00000058925	1700011I03Rik	RIKEN cDNA 1700011I03 gene	68.1375	40.7323	-0.721296	0.606552	0.0394761	0	0
ENSMUSG00000001739	Cldn15	claudin 15	26.3052	15.9871	-0.720959	0.606694	0.029478	1	0
ENSMUSG00000007035	Msh5	mutS homolog 5	52.679	31.9617	-0.720632	0.606832	0.0101231	1	0
ENSMUSG00000027296	Itpka	inositol 1,4,5-trisphosphate 3-kinase A	61.1269	36.7656	-0.719699	0.607224	0.00113781	1	0
ENSMUSG00000079550	Mpp4	membrane protein, palmitoylated 4 (MAGUK p55 subfamily member 4)	12931.7	7860.15	-0.718202	0.607854	8.3146e-18	1	1
ENSMUSG00000054763	Defb42	defensin beta 42	93.6143	56.0111	-0.715319	0.609071	0.0401404	0	0
ENSMUSG00000019734	Tmc4	transmembrane channel-like gene family 4	45.7772	27.6259	-0.713676	0.609764	0.0192191	1	0
ENSMUSG00000067149	Jchain	immunoglobulin joining chain	577.947	352.805	-0.709914	0.611357	4.41337e-09	0	0
ENSMUSG00000030235	Slco1c1	solute carrier organic anion transporter family, member 1c1	345.097	210.534	-0.708795	0.611831	0.000439594	1	1
ENSMUSG00000054580	Pla2r1	phospholipase A2 receptor 1	18717.9	11449.5	-0.708777	0.611839	5.13744e-19	1	1
ENSMUSG00000028910	Mecr	mitochondrial trans-2-enoyl-CoA reductase	3125.02	1912.39	-0.70777	0.612266	8.36967e-19	1	0
ENSMUSG00000031831	Dnaaf1	dynein, axonemal assembly factor 1	20.6475	12.6491	-0.707701	0.612295	0.0387552	0	0
ENSMUSG00000017723	Wfdc2	WAP four-disulfide core domain 2	401.68	247.541	-0.706158	0.61295	0.00328747	1	0
ENSMUSG00000036196	Slc26a8	solute carrier family 26, member 8	44.6593	27.202	-0.706082	0.612982	0.000776653	0	0
ENSMUSG00000037593	BC030499	cDNA sequence BC030499	2209.88	1355.46	-0.70602	0.613009	2.49316e-08	0	0
ENSMUSG00000031609	Sap30	sin3 associated polypeptide	935.34	572.686	-0.704423	0.613688	4.50633e-11	1	0
ENSMUSG00000023046	Igfbp6	insulin-like growth factor binding protein 6	145.706	89.5342	-0.703766	0.613968	6.63039e-05	0	0
ENSMUSG00000020072	Pbld2	phenazine biosynthesis-like protein domain containing 2	168.448	102.82	-0.702602	0.614463	0.000385467	1	0
ENSMUSG00000036381	P2ry14	purinergic receptor P2Y, G-protein coupled, 14	82.3795	50.7223	-0.700384	0.615408	0.000269285	1	1
ENSMUSG00000039099	Wdr93	WD repeat domain 93	35.8441	21.8263	-0.700126	0.615518	0.00623559	1	0
ENSMUSG00000007050	Lsm2	LSM2 homolog, U6 small nuclear RNA and mRNA degradation associated	768.552	473.756	-0.699674	0.615711	2.99842e-08	1	0
ENSMUSG00000024589	Nedd4l	neural precursor cell expressed, developmentally down-regulated gene 4-like	2107.45	1297.01	-0.699264	0.615886	2.53882e-16	1	1
ENSMUSG00000043987	Cep164	centrosomal protein 164	4572	2817.29	-0.698647	0.61615	2.77154e-10	1	1
ENSMUSG00000071646	Mta2	metastasis-associated gene family, member 2	14536	8957.55	-0.697963	0.616442	1.38064e-27	1	0
ENSMUSG00000075706	Gpx4	glutathione peroxidase 4	17231	10622.2	-0.697643	0.616579	3.63888e-08	1	1
ENSMUSG00000045349	Sh2d5	SH2 domain containing 5	2656.37	1636.93	-0.697469	0.616653	3.22379e-11	1	1
ENSMUSG00000029910	Mad2l1	MAD2 mitotic arrest deficient-like 1	1169.85	721.146	-0.695977	0.617291	4.21831e-14	1	0
ENSMUSG00000069911	Fam196b	family with sequence similarity 196, member B	151.558	93.3223	-0.695948	0.617304	2.02886e-05	1	1
ENSMUSG00000027981	Rnpc3	RNA-binding region (RNP1, RRM) containing 3	1771.26	1093.79	-0.695667	0.617424	2.99808e-05	1	0
ENSMUSG00000010362	Rdm1	RAD52 motif 1	1629.59	1005.76	-0.694241	0.618034	1.20243e-09	1	0
ENSMUSG00000108398	Gm30191	predicted gene, 30191	215.726	132.496	-0.694013	0.618132	0.00557259	0	0
ENSMUSG00000059810	Rgs3	regulator of G-protein signaling 3	1224.34	756.462	-0.692833	0.618638	2.78968e-18	1	0
ENSMUSG00000028461	Ccdc107	coiled-coil domain containing 107	6957.96	4310.33	-0.690591	0.6196	9.55233e-12	1	1
ENSMUSG00000046192	Iqub	IQ motif and ubiquitin domain containing	117.41	72.4611	-0.689968	0.619868	1.30664e-05	1	1
ENSMUSG00000020108	Ddit4	DNA-damage-inducible transcript 4	3587.69	2225.18	-0.689251	0.620176	4.31965e-24	1	1
ENSMUSG00000043557	Mdga1	MAM domain containing glycosylphosphatidylinositol anchor 1	1398.54	868.922	-0.688643	0.620437	1.54063e-08	1	0
ENSMUSG00000036879	Phkb	phosphorylase kinase beta	9436.94	5863.61	-0.686213	0.621483	1.92577e-06	1	1
ENSMUSG00000004366	Sst	somatostatin	461.26	286.265	-0.685834	0.621646	0.000569482	1	0
ENSMUSG00000026609	Ush2a	usherin	23573.1	14655.6	-0.685563	0.621763	3.84052e-14	1	1
ENSMUSG00000027384	Ndufaf5	NADH dehydrogenase (ubiquinone) complex I, assembly factor 5	2500.38	1554.51	-0.684116	0.622387	8.30812e-09	0	0
ENSMUSG00000067653	Ankrd23	ankyrin repeat domain 23	58.8303	37.0582	-0.681268	0.623617	0.00934142	1	1
ENSMUSG00000109378	U2af1l4	U2 small nuclear RNA auxiliary factor 1-like 4	86.6816	54.3125	-0.680978	0.623742	0.00627903	1	0
ENSMUSG00000009145	Dqx1	DEAQ RNA-dependent ATPase	73.7968	46.1924	-0.680427	0.623981	0.0114141	1	0
ENSMUSG00000098488	Pla2g4b	phospholipase A2, group IVB (cytosolic)	122.801	76.6894	-0.679562	0.624355	4.9889e-05	1	0
ENSMUSG00000047604	Frat2	frequently rearranged in advanced T cell lymphomas 2	322.081	201.596	-0.677378	0.625301	6.73429e-05	1	0
ENSMUSG00000040841	Six5	sine oculis-related homeobox 5	30.334	19.1064	-0.676925	0.625497	0.0287094	1	0
ENSMUSG00000030559	Rab38	RAB38, member RAS oncogene family	139.316	86.8271	-0.676219	0.625803	0.0115496	1	0
ENSMUSG00000044177	Wfikkn2	WAP, follistatin/kazal, immunoglobulin, kunitz and netrin domain containing 2	323.5	202.238	-0.6757	0.626029	4.65112e-08	1	1
ENSMUSG00000103144	Pcdhga1	protocadherin gamma subfamily A, 1	267.122	166.871	-0.675153	0.626266	6.72558e-09	1	1
ENSMUSG00000024795	Kif20b	kinesin family member 20B	402.145	249.985	-0.674413	0.626587	2.46621e-05	1	0
ENSMUSG00000052783	Grk4	G protein-coupled receptor kinase 4	633.351	396.411	-0.674316	0.626629	1.49692e-07	1	1
ENSMUSG00000074579	Lekr1	leucine, glutamate and lysine rich 1	430.025	269.549	-0.673541	0.626966	1.06998e-09	1	1
ENSMUSG00000022337	Emc2	ER membrane protein complex subunit 2	5535.96	3469.85	-0.673351	0.627048	1.80567e-06	0	0
ENSMUSG00000020604	Arsg	arylsulfatase G	3103.57	1944.65	-0.67335	0.627049	1.21478e-07	1	1
ENSMUSG00000058704	Memo1	mediator of cell motility 1	5492.17	3446.37	-0.671828	0.627711	2.68178e-06	1	1
ENSMUSG00000020890	Gucy2e	guanylate cyclase 2e	6607.15	4148.61	-0.671365	0.627912	3.9309e-12	1	1
ENSMUSG00000019952	Poc1b	POC1 centriolar protein B	1055.03	663.294	-0.667462	0.629613	2.97394e-11	1	0
ENSMUSG00000032415	Ube2cbp	ubiquitin-conjugating enzyme E2C binding protein	2267.52	1427.05	-0.667207	0.629725	7.57188e-05	1	1
ENSMUSG00000055923	Aasdh	aminoadipate-semialdehyde dehydrogenase	1527.25	962.264	-0.665727	0.630371	8.58106e-16	1	0
ENSMUSG00000035032	Nek11	NIMA (never in mitosis gene a)-related expressed kinase 11	88.1271	54.852	-0.66548	0.630479	0.00452071	1	1
ENSMUSG00000023159	Psg29	pregnancy-specific glycoprotein 29	21.6879	13.5792	-0.665303	0.630556	0.00879178	1	0
ENSMUSG00000041794	Myrip	myosin VIIA and Rab interacting protein	7461.61	4704.4	-0.664684	0.630827	9.90071e-16	1	1
ENSMUSG00000041718	Alg13	asparagine-linked glycosylation 13	1453.35	915.384	-0.664261	0.631012	6.0916e-08	1	0
ENSMUSG00000049280	Olfr509	olfactory receptor 509	32.7038	20.6412	-0.663198	0.631477	0.00919369	0	0
ENSMUSG00000113262	Dohh	deoxyhypusine hydroxylase/monooxygenase	3836.57	2421.66	-0.662841	0.631633	3.23476e-11	1	1
ENSMUSG00000021940	Ptpn20	protein tyrosine phosphatase, non-receptor type 20	23.1953	14.7381	-0.662232	0.6319	0.023697	1	0
ENSMUSG00000075307	Klhl41	kelch-like 41	165.319	104.061	-0.661643	0.632158	2.70625e-07	0	0
ENSMUSG00000046876	Atxn1	ataxin 1	5845.53	3696.6	-0.660993	0.632443	7.37588e-11	1	1
ENSMUSG00000002266	Zim1	zinc finger, imprinted 1	59.0636	37.3394	-0.660291	0.632751	0.0155123	1	0
ENSMUSG00000049871	Nlrc3	NLR family, CARD domain containing 3	20.5588	12.9667	-0.659978	0.632888	0.0142168	1	0
ENSMUSG00000020732	Rab37	RAB37, member RAS oncogene family	151.621	95.572	-0.65972	0.633001	1.11927e-06	1	1
ENSMUSG00000050321	Neto1	neuropilin (NRP) and tolloid (TLL)-like 1	84.0011	52.873	-0.659147	0.633252	0.000107153	1	1
ENSMUSG00000024575	Pde6a	phosphodiesterase 6A, cGMP-specific, rod, alpha	44791.7	28368.1	-0.65897	0.63333	1.59766e-16	1	1
ENSMUSG00000028018	Gstcd	glutathione S-transferase, C-terminal domain containing	1476.28	934.373	-0.658639	0.633475	1.12015e-07	1	0
ENSMUSG00000042726	Trafd1	TRAF type zinc finger domain containing 1	15628.8	9901.09	-0.658416	0.633574	1.36089e-19	1	1
ENSMUSG00000030287	Itpr2	inositol 1,4,5-triphosphate receptor 2	1210.36	767.867	-0.656705	0.634325	8.50611e-20	1	1
ENSMUSG00000042485	Mustn1	musculoskeletal, embryonic nuclear protein 1	55.7936	35.1942	-0.656354	0.63448	0.0311347	1	0
ENSMUSG00000073940	Hbb-bt	hemoglobin, beta adult t chain	660	418.239	-0.655983	0.634643	0.00986231	0	0
ENSMUSG00000042655	Fam159b	family with sequence similarity 159, member B	949.93	601.374	-0.655042	0.635057	0.00211485	1	1
ENSMUSG00000038145	Snrk	SNF related kinase	41965	26651.1	-0.654788	0.635169	3.40621e-10	1	1
ENSMUSG00000029913	Prdm5	PR domain containing 5	2160.71	1372.34	-0.65414	0.635454	6.76845e-05	1	0
ENSMUSG00000034452	Slc24a1	solute carrier family 24 (sodium/potassium/calcium exchanger), member 1	14523.5	9231.95	-0.653679	0.635657	2.62245e-10	1	1
ENSMUSG00000079737	3110001I22Rik	RIKEN cDNA 3110001I22 gene	299.365	190.388	-0.653256	0.635844	7.72286e-07	1	0
ENSMUSG00000054003	Tdrd9	tudor domain containing 9	254.633	161.914	-0.652707	0.636086	6.89726e-08	1	1
ENSMUSG00000061859	Patj	PATJ, crumbs cell polarity complex component	2476.11	1575.34	-0.651719	0.636521	2.88134e-15	0	0
ENSMUSG00000049744	Arhgap15	Rho GTPase activating protein 15	336.342	213.943	-0.651627	0.636562	1.34949e-06	1	1
ENSMUSG00000043017	Ptgir	prostaglandin I receptor (IP)	19.1082	12.1389	-0.651091	0.636799	0.0351872	1	0
ENSMUSG00000018581	Dnah11	dynein, axonemal, heavy chain 11	128.621	81.6105	-0.65064	0.636998	1.03942e-07	0	0
ENSMUSG00000025324	Atp10a	ATPase, class V, type 10A	177.093	113.118	-0.650068	0.63725	0.000428859	1	0
ENSMUSG00000079057	Cyp4v3	cytochrome P450, family 4, subfamily v, polypeptide 3	457.4	291.177	-0.649153	0.637655	1.57752e-10	1	1
ENSMUSG00000042251	Pm20d1	peptidase M20 domain containing 1	85.7326	54.9147	-0.648895	0.637769	0.00805738	1	0
ENSMUSG00000027048	Abcb11	ATP-binding cassette, sub-family B (MDR/TAP), member 11	25.3409	16.2285	-0.648469	0.637957	0.00295857	1	0
ENSMUSG00000027859	Ngf	nerve growth factor	76.3087	47.8222	-0.648383	0.637995	0.0324171	1	1
ENSMUSG00000021779	Thrb	thyroid hormone receptor beta	7444.74	4752.56	-0.648293	0.638035	1.55415e-14	1	0
ENSMUSG00000024136	Dnase1l2	deoxyribonuclease 1-like 2	213.978	137.296	-0.646962	0.638624	0.0003329	1	0
ENSMUSG00000023066	Rttn	rotatin	489.602	312.512	-0.646509	0.638824	2.07195e-10	1	0
ENSMUSG00000038276	Asic3	acid-sensing (proton-gated) ion channel 3	531.263	340.151	-0.645006	0.63949	4.0284e-05	0	0
ENSMUSG00000059146	Ntrk3	neurotrophic tyrosine kinase, receptor, type 3	1988.42	1270.95	-0.644734	0.639611	4.03646e-14	1	1
ENSMUSG00000013155	Enkd1	enkurin domain containing 1	691.439	441.58	-0.644642	0.639652	1.01294e-07	0	0
ENSMUSG00000039323	Igfbp2	insulin-like growth factor binding protein 2	1489.19	953.151	-0.644054	0.639912	5.92893e-07	1	0
ENSMUSG00000023984	Gm20517	predicted gene 20517	44.23	28.2387	-0.643565	0.640129	0.00753932	0	0
ENSMUSG00000047878	A4galt	alpha 1,4-galactosyltransferase	73.6462	46.7224	-0.642221	0.640726	0.000929796	1	1
ENSMUSG00000020007	Il20ra	interleukin 20 receptor, alpha	93.3911	60.0429	-0.641439	0.641073	0.00114038	1	0
ENSMUSG00000043251	Exoc3l	exocyst complex component 3-like	208.005	133.609	-0.639481	0.641944	0.0054645	1	1
ENSMUSG00000019487	Trip10	thyroid hormone receptor interactor 10	1795.39	1152.04	-0.638669	0.642305	2.42027e-14	1	0
ENSMUSG00000094595	Fsbp	fibrinogen silencer binding protein	148.107	95.4989	-0.637993	0.642606	8.35687e-09	1	1
ENSMUSG00000053773	Rdh8	retinol dehydrogenase 8	3581.03	2305.17	-0.635091	0.6439	5.67621e-11	1	1
ENSMUSG00000004127	Trmt10a	tRNA methyltransferase 10A	197.951	127.254	-0.634449	0.644187	4.02539e-06	0	0
ENSMUSG00000044712	Slc38a6	solute carrier family 38, member 6	1241.29	798.721	-0.633972	0.6444	5.05956e-11	1	0
ENSMUSG00000030839	Sergef	secretion regulating guanine nucleotide exchange factor	2643.65	1701.84	-0.633554	0.644587	0.000151954	1	0
ENSMUSG00000072647	Adam1a	a disintegrin and metallopeptidase domain 1a	109.408	70.8025	-0.633355	0.644675	0.00200328	1	0
ENSMUSG00000005225	Plekha8	pleckstrin homology domain containing, family A (phosphoinositide binding specific) member 8	1892.38	1220	-0.633028	0.644822	6.76333e-20	1	1
ENSMUSG00000047502	Mroh7	maestro heat-like repeat family member 7	56.1193	36.5479	-0.632898	0.64488	0.00484888	0	0
ENSMUSG00000054752	Fsd1l	fibronectin type III and SPRY domain containing 1-like	8575.97	5530.83	-0.632813	0.644917	1.20987e-27	1	0
ENSMUSG00000003541	Ier3	immediate early response 3	2417.12	1560.1	-0.631432	0.645536	3.10171e-20	1	1
ENSMUSG00000035274	Tpbg	trophoblast glycoprotein	514.316	331.824	-0.630427	0.645985	5.88833e-10	1	0
ENSMUSG00000031139	Mcf2	mcf.2 transforming sequence	111.059	71.6873	-0.628266	0.646954	0.000222687	1	1
ENSMUSG00000041408	Wapl	WAPL cohesin release factor	12252.5	7928.46	-0.627866	0.647133	2.09775e-11	0	0
ENSMUSG00000032291	Crabp1	cellular retinoic acid binding protein I	721.99	467.297	-0.625884	0.648022	3.027e-05	1	0
ENSMUSG00000031574	Star	steroidogenic acute regulatory protein	47.3525	30.802	-0.625003	0.648418	0.00643224	1	0
ENSMUSG00000027883	Gpsm2	G-protein signalling modulator 2 (AGS3-like, C. elegans)	26939.7	17475.3	-0.624499	0.648645	1.01722e-33	1	1
ENSMUSG00000028246	Faxc	failed axon connections homolog	1010.23	655.209	-0.623618	0.649041	1.79343e-15	0	0
ENSMUSG00000045777	Ifitm10	interferon induced transmembrane protein 10	127.027	82.4066	-0.623173	0.649242	1.89837e-05	0	0
ENSMUSG00000063838	Cdc42ep5	CDC42 effector protein (Rho GTPase binding) 5	151.572	99.2035	-0.622131	0.649711	0.0462729	1	0
ENSMUSG00000070730	Rmdn3	regulator of microtubule dynamics 3	12760.2	8300.69	-0.620725	0.650344	9.36016e-17	0	0
ENSMUSG00000037224	Zfyve28	zinc finger, FYVE domain containing 28	6367.95	4141.23	-0.620416	0.650483	2.1219e-11	1	1
ENSMUSG00000024993	Fam45a	family with sequence similarity 45, member A	8569.93	5574.45	-0.619638	0.650834	8.18186e-14	1	1
ENSMUSG00000056600	Olfr90	olfactory receptor 90	42.3543	27.4318	-0.619076	0.651088	0.0106035	0	0
ENSMUSG00000062794	Zfp599	zinc finger protein 599	46.5327	30.1596	-0.617205	0.651933	0.00338534	1	0
ENSMUSG00000038122	Tbc1d32	TBC1 domain family, member 32	1559.48	1016.3	-0.617121	0.651971	2.72851e-11	0	0
ENSMUSG00000022911	Arl13b	ADP-ribosylation factor-like 13B	3183.57	2074.22	-0.617111	0.651975	1.26357e-15	1	1
ENSMUSG00000008999	Bmp7	bone morphogenetic protein 7	215.737	140.516	-0.616986	0.652032	0.000127673	1	1
ENSMUSG00000059213	Ddn	dendrin	33.3242	21.518	-0.616805	0.652114	0.0088337	1	0
ENSMUSG00000031789	Cngb1	cyclic nucleotide gated channel beta 1	28974.2	18910	-0.615591	0.652662	1.22264e-11	1	1
ENSMUSG00000016386	Mpped2	metallophosphoesterase domain containing 2	1775.22	1158.65	-0.614073	0.65335	1.20846e-08	1	1
ENSMUSG00000036103	Colec12	collectin sub-family member 12	78.4422	51.1771	-0.613978	0.653393	0.0214365	1	0
ENSMUSG00000072770	Acrbp	proacrosin binding protein	369.284	242.135	-0.61372	0.653509	0.0321825	1	0
ENSMUSG00000105340	Gm42878	predicted gene 42878	82.7536	54.1399	-0.613098	0.653791	0.000153282	0	0
ENSMUSG00000091537	Tma7	translational machinery associated 7	155305	101577	-0.61247	0.654076	5.8291e-07	1	1
ENSMUSG00000021647	Cartpt	CART prepropeptide	9160.98	5991.31	-0.612242	0.654179	6.45684e-06	1	1
ENSMUSG00000031142	Cacna1f	calcium channel, voltage-dependent, alpha 1F subunit	4659.16	3053.81	-0.609486	0.65543	1.44366e-07	1	1
ENSMUSG00000036009	Mettl25	methyltransferase like 25	1947.49	1276.06	-0.608432	0.655909	9.30536e-10	0	0
ENSMUSG00000022026	Olfm4	olfactomedin 4	289.848	190.348	-0.607493	0.656336	1.13441e-06	1	1
ENSMUSG00000027966	Col11a1	collagen, type XI, alpha 1	121.416	79.9647	-0.607444	0.656358	0.0450571	1	0
ENSMUSG00000041771	Slc24a4	solute carrier family 24 (sodium/potassium/calcium exchanger), member 4	729.437	479.213	-0.606008	0.657012	2.81623e-07	1	1
ENSMUSG00000042210	Abhd14a	abhydrolase domain containing 14A	2173.74	1428.5	-0.604225	0.657825	1.84048e-12	1	0
ENSMUSG00000025437	Usp33	ubiquitin specific peptidase 33	24828.6	16342.9	-0.603417	0.658193	1.42292e-13	1	1
ENSMUSG00000028649	Macf1	microtubule-actin crosslinking factor 1	4836.07	3183.74	-0.603169	0.658306	5.98954e-11	1	0
ENSMUSG00000022092	Ppp3cc	protein phosphatase 3, catalytic subunit, gamma isoform	6601.33	4348.62	-0.601937	0.658869	2.74847e-10	1	1
ENSMUSG00000031200	Mtcp1	mature T cell proliferation 1	405.045	267.247	-0.601626	0.659011	4.0549e-06	1	0
ENSMUSG00000068457	Uty	ubiquitously transcribed tetratricopeptide repeat gene, Y chromosome	4285.21	2824.66	-0.600857	0.659362	1.39747e-07	1	0
ENSMUSG00000026930	Gpsm1	G-protein signalling modulator 1 (AGS3-like, C. elegans)	14068.2	9274.88	-0.600811	0.659383	2.82062e-19	1	0
ENSMUSG00000048967	Yjefn3	YjeF N-terminal domain containing 3	379.652	251.382	-0.60041	0.659566	5.63925e-05	0	0
ENSMUSG00000044320	1700001O22Rik	RIKEN cDNA 1700001O22 gene	322.525	212.642	-0.599797	0.659847	1.79659e-05	1	0
ENSMUSG00000089756	Zfp966	zinc finger protein 966	96.6614	64.0801	-0.599234	0.660105	0.00260257	0	0
ENSMUSG00000041609	Bicdl1	BICD family like cargo adaptor 1	16932.4	11191.6	-0.597424	0.660933	2.37002e-08	0	0
ENSMUSG00000042225	Ammecr1	Alport syndrome, mental retardation, midface hypoplasia and elliptocytosis chromosomal region gene 1	396.594	262.096	-0.5972	0.661036	1.18531e-08	1	0
ENSMUSG00000030854	Ptpn5	protein tyrosine phosphatase, non-receptor type 5	289.238	189.914	-0.596782	0.661227	0.00534185	1	0
ENSMUSG00000041817	Fam169a	family with sequence similarity 169, member A	13827.6	9147.16	-0.59608	0.661549	7.15166e-22	1	1
ENSMUSG00000035878	Hykk	hydroxylysine kinase 1	61.5841	40.7133	-0.596028	0.661573	0.000158223	0	0
ENSMUSG00000023886	Smoc2	SPARC related modular calcium binding 2	68.4895	44.9407	-0.596009	0.661582	0.0166415	1	1
ENSMUSG00000029804	Herc3	hect domain and RLD 3	89949.8	59573.1	-0.59432	0.662357	7.66214e-13	1	1
ENSMUSG00000018752	Tnfsfm13	tumor necrosis factor (ligand) superfamily, membrane-bound member 13	213.335	141.579	-0.593847	0.662574	0.000167389	0	0
ENSMUSG00000020021	Fgd6	FYVE, RhoGEF and PH domain containing 6	1685.54	1114.03	-0.592758	0.663074	2.61651e-10	1	0
ENSMUSG00000049811	Fam161a	family with sequence similarity 161, member A	5658.45	3751.51	-0.592683	0.663109	3.66722e-10	1	1
ENSMUSG00000021009	Ptpn21	protein tyrosine phosphatase, non-receptor type 21	1161.95	770.659	-0.59266	0.663119	9.4962e-10	1	1
ENSMUSG00000058318	Phf21a	PHD finger protein 21A	12496.8	8292.48	-0.591336	0.663728	0.000101736	1	1
ENSMUSG00000035595	1600002K03Rik	RIKEN cDNA 1600002K03 gene	646.056	429.468	-0.59127	0.663758	6.70815e-05	1	0
ENSMUSG00000032121	Tmem218	transmembrane protein 218	1149.45	762.727	-0.590263	0.664222	8.03777e-07	1	1
ENSMUSG00000037243	Zfp692	zinc finger protein 692	677.917	450.668	-0.590177	0.664261	0.00234867	1	0
ENSMUSG00000029151	Slc30a3	solute carrier family 30 (zinc transporter), member 3	272.008	180.874	-0.589626	0.664515	0.000873168	1	1
ENSMUSG00000037446	Tulp1	tubby like protein 1	44158.9	29356.7	-0.588991	0.664808	3.01588e-11	1	1
ENSMUSG00000029123	Stk32b	serine/threonine kinase 32B	27.8853	18.629	-0.587951	0.665287	0.0405913	1	0
ENSMUSG00000041642	Kif21b	kinesin family member 21B	4335.65	2885.22	-0.587654	0.665424	0.000414888	1	1
ENSMUSG00000039456	Morc3	microrchidia 3	5995.32	3988.46	-0.587548	0.665473	2.46193e-07	1	0
ENSMUSG00000005649	Cabp5	calcium binding protein 5	3785.12	2519.09	-0.58741	0.665537	1.46991e-07	1	1
ENSMUSG00000078439	Smim24	small integral membrane protein 24	124.917	83.4351	-0.587021	0.665716	0.0184295	0	0
ENSMUSG00000063239	Grm4	glutamate receptor, metabotropic 4	324.267	215.96	-0.58672	0.665855	3.27212e-07	1	1
ENSMUSG00000035476	Tab3	TGF-beta activated kinase 1/MAP3K7 binding protein 3	4745.51	3160.21	-0.586024	0.666176	8.30667e-10	1	1
ENSMUSG00000034730	Adgrb1	adhesion G protein-coupled receptor B1	1315.93	877.042	-0.586015	0.66618	1.5436e-08	0	0
ENSMUSG00000032584	Mst1r	macrophage stimulating 1 receptor (c-met-related tyrosine kinase)	24.8221	16.4728	-0.585382	0.666473	0.049052	1	0
ENSMUSG00000039375	Wdr17	WD repeat domain 17	34358.1	22918.7	-0.5839	0.667158	1.47746e-18	1	1
ENSMUSG00000039753	Fbxl5	F-box and leucine-rich repeat protein 5	17666.9	11788	-0.583635	0.66728	7.66605e-08	1	1
ENSMUSG00000026941	Mamdc4	MAM domain containing 4	66.6109	44.6648	-0.583357	0.667409	0.0257077	1	0
ENSMUSG00000041578	Crx	cone-rod homeobox	48166.9	32169.6	-0.582322	0.667888	2.4537e-12	1	1
ENSMUSG00000034206	Polq	polymerase (DNA directed), theta	61.7315	41.1196	-0.582132	0.667976	2.09433e-05	1	0
ENSMUSG00000021575	Ahrr	aryl-hydrocarbon receptor repressor	11942.8	7978.93	-0.581231	0.668393	7.27887e-14	1	1
ENSMUSG00000051648	Kctd19	potassium channel tetramerisation domain containing 19	64.911	43.2113	-0.579449	0.669219	0.0289969	1	0
ENSMUSG00000027331	Knstrn	kinetochore-localized astrin/SPAG5 binding	191.116	126.843	-0.57924	0.669316	0.0272165	0	0
ENSMUSG00000032611	1700102P08Rik	RIKEN cDNA 1700102P08 gene	186.644	124.714	-0.577419	0.670162	0.00186636	1	0
ENSMUSG00000030265	Kras	Kirsten rat sarcoma viral oncogene homolog	7780.05	5217.23	-0.576564	0.670559	7.67115e-21	1	0
ENSMUSG00000022994	Adcy6	adenylate cyclase 6	1260.48	846.277	-0.574846	0.671358	1.2469e-05	1	0
ENSMUSG00000034402	Kcnh5	potassium voltage-gated channel, subfamily H (eag-related), member 5	2056.44	1381.43	-0.573613	0.671932	6.86409e-05	1	1
ENSMUSG00000030096	Slc6a6	solute carrier family 6 (neurotransmitter transporter, taurine), member 6	144147	96917	-0.572727	0.672345	4.37832e-08	1	1
ENSMUSG00000037210	Fam193a	family with sequence similarity 193, member A	7130.97	4794.99	-0.572169	0.672605	2.19941e-10	1	1
ENSMUSG00000053178	Mterf1b	mitochondrial transcription termination factor 1b	66.5487	44.5273	-0.57192	0.672721	0.0168785	0	0
ENSMUSG00000032289	Thsd4	thrombospondin, type I, domain containing 4	158.355	106.994	-0.571459	0.672936	9.38447e-09	1	1
ENSMUSG00000058183	Mmel1	membrane metallo-endopeptidase-like 1	111.733	74.7661	-0.570814	0.673237	0.00451043	1	1
ENSMUSG00000031297	Slc7a3	solute carrier family 7 (cationic amino acid transporter, y+ system), member 3	121.524	81.8157	-0.56882	0.674168	0.000227847	1	0
ENSMUSG00000039313	AF529169	cDNA sequence AF529169	42.4894	28.3998	-0.568499	0.674318	0.0107116	1	0
ENSMUSG00000039789	Zfp597	zinc finger protein 597	2656.09	1792.22	-0.568017	0.674544	2.3875e-13	1	0
ENSMUSG00000024982	Zdhhc6	zinc finger, DHHC domain containing 6	1834.6	1238.62	-0.565994	0.67549	5.05758e-20	1	0
ENSMUSG00000028749	Pla2g2f	phospholipase A2, group IIF	91.248	61.0295	-0.565743	0.675607	0.0114803	1	1
ENSMUSG00000022580	Rhpn1	rhophilin, Rho GTPase binding protein 1	1323.58	895.064	-0.565017	0.675947	1.35656e-05	1	1
ENSMUSG00000034973	Dopey1	dopey family member 1	7135.08	4822.13	-0.564818	0.676041	7.14403e-17	1	1
ENSMUSG00000032902	Slc16a1	solute carrier family 16 (monocarboxylic acid transporters), member 1	5789.79	3915.94	-0.563963	0.676441	1.13238e-10	1	1
ENSMUSG00000060098	Prmt7	protein arginine N-methyltransferase 7	5496.48	3716.6	-0.563923	0.67646	1.53633e-08	1	0
ENSMUSG00000058046	4933430I17Rik	RIKEN cDNA 4933430I17 gene	46.4249	31.2274	-0.562109	0.677311	0.038946	1	0
ENSMUSG00000024647	Cbln2	cerebellin 2 precursor protein	1480.55	1002.46	-0.561398	0.677645	5.91474e-11	1	1
ENSMUSG00000000276	Dgke	diacylglycerol kinase, epsilon	4179.77	2834.1	-0.560527	0.678054	3.43956e-14	1	1
ENSMUSG00000026475	Rgs16	regulator of G-protein signaling 16	893.963	605.878	-0.560032	0.678287	2.24245e-12	1	0
ENSMUSG00000032420	Nt5e	5' nucleotidase, ecto	5435.5	3687.08	-0.559831	0.678382	3.78431e-17	1	1
ENSMUSG00000018427	Ypel2	yippee-like 2 (Drosophila)	2285.38	1551.12	-0.559256	0.678652	1.35796e-07	1	1
ENSMUSG00000039763	Dnajc28	DnaJ heat shock protein family (Hsp40) member C28	1852.79	1259.7	-0.558421	0.679045	2.11682e-11	1	1
ENSMUSG00000038822	Hace1	HECT domain and ankyrin repeat containing, E3 ubiquitin protein ligase 1	4940.91	3353.97	-0.558365	0.679071	3.46193e-05	1	0
ENSMUSG00000069917	Hba-a2	hemoglobin alpha, adult chain 2	342.667	231.808	-0.558269	0.679117	0.0274874	0	0
ENSMUSG00000029022	Miip	migration and invasion inhibitory protein	874.617	594.708	-0.558025	0.679231	1.18571e-05	1	0
ENSMUSG00000030254	Rad18	RAD18 E3 ubiquitin protein ligase	392.18	265.649	-0.557903	0.679289	0.00182438	1	0
ENSMUSG00000050473	Slc35d3	solute carrier family 35, member D3	51.6363	34.8516	-0.557818	0.679329	0.0139062	1	1
ENSMUSG00000027293	Ehd4	EH-domain containing 4	6336.18	4302.38	-0.55752	0.679469	2.71226e-05	1	1
ENSMUSG00000043243	Fam129c	family with sequence similarity 129, member C	121.487	82.5707	-0.557434	0.679509	0.0436587	1	0
ENSMUSG00000089872	Rps6kc1	ribosomal protein S6 kinase polypeptide 1	4013.96	2728.46	-0.556632	0.679888	1.0725e-06	1	1
ENSMUSG00000034786	Gpsm3	G-protein signalling modulator 3 (AGS3-like, C. elegans)	1141.91	775.081	-0.554879	0.680714	2.76008e-06	1	1
ENSMUSG00000048856	Slc25a47	solute carrier family 25, member 47	702.81	479.846	-0.554874	0.680717	1.44608e-05	1	0
ENSMUSG00000051413	Plagl2	pleiomorphic adenoma gene-like 2	208.398	142.071	-0.554343	0.680967	0.000102855	1	0
ENSMUSG00000066892	Fbxl12	F-box and leucine-rich repeat protein 12	1052.83	716.102	-0.554232	0.681019	3.60136e-14	1	0
ENSMUSG00000025878	Uimc1	ubiquitin interaction motif containing 1	1781.07	1212.44	-0.554207	0.681031	2.4629e-05	1	1
ENSMUSG00000037977	6430571L13Rik	RIKEN cDNA 6430571L13 gene	2005.47	1366.73	-0.55264	0.681771	4.55202e-11	1	0
ENSMUSG00000057440	Mpp7	membrane protein, palmitoylated 7 (MAGUK p55 subfamily member 7)	544.588	370.967	-0.552469	0.681852	7.62182e-14	1	0
ENSMUSG00000024293	Esco1	establishment of sister chromatid cohesion N-acetyltransferase 1	4402.73	3002.11	-0.552125	0.682015	1.99814e-11	1	1
ENSMUSG00000032332	Col12a1	collagen, type XII, alpha 1	140.421	95.939	-0.551927	0.682109	0.0361649	1	0
ENSMUSG00000054659	Pm20d2	peptidase M20 domain containing 2	190.525	130.69	-0.551519	0.682302	0.000173101	1	1
ENSMUSG00000041565	L3mbtl4	l(3)mbt-like 4 (Drosophila)	176.238	120.288	-0.548805	0.683586	0.0011653	1	1
ENSMUSG00000037795	N4bp2	NEDD4 binding protein 2	1873.15	1280.59	-0.547	0.684442	7.89164e-10	1	0
ENSMUSG00000026126	Ptpn18	protein tyrosine phosphatase, non-receptor type 18	216.616	147.149	-0.546019	0.684907	0.0139467	1	0
ENSMUSG00000027259	Adal	adenosine deaminase-like	2432.62	1666.03	-0.545744	0.685038	3.80478e-13	1	1
ENSMUSG00000032463	Faim	Fas apoptotic inhibitory molecule	10222.8	7000.81	-0.545524	0.685142	2.27596e-10	1	1
ENSMUSG00000042477	Tfap2e	transcription factor AP-2, epsilon	48.7959	33.6976	-0.545455	0.685175	0.0407766	1	1
ENSMUSG00000025739	Gng13	guanine nucleotide binding protein (G protein), gamma 13	11668.2	7993.08	-0.545178	0.685307	1.77043e-05	1	1
ENSMUSG00000031828	Klhl36	kelch-like 36	2800.54	1918.37	-0.544996	0.685393	5.04432e-14	1	1
ENSMUSG00000028163	Nfkb1	nuclear factor of kappa light polypeptide gene enhancer in B cells 1, p105	1141.61	782.498	-0.543998	0.685868	1.10965e-06	1	0
ENSMUSG00000029068	Ccnl2	cyclin L2	1785.27	1224.93	-0.543884	0.685922	1.61197e-06	1	0
ENSMUSG00000035069	Oma1	OMA1 zinc metallopeptidase	9933.96	6810.18	-0.543807	0.685958	0.000876531	1	1
ENSMUSG00000022960	Donson	downstream neighbor of SON	581.704	399.457	-0.543102	0.686294	1.63752e-08	1	0
ENSMUSG00000059456	Ptk2b	PTK2 protein tyrosine kinase 2 beta	74.0755	51.0659	-0.54309	0.686299	0.0385165	1	0
ENSMUSG00000021265	Slc25a29	solute carrier family 25 (mitochondrial carrier, palmitoylcarnitine transporter), member 29	1536.07	1052.76	-0.542274	0.686687	1.26073e-11	1	1
ENSMUSG00000022335	Zfat	zinc finger and AT hook domain containing	756.612	518.879	-0.542252	0.686698	4.34345e-06	1	1
ENSMUSG00000030346	Rad51ap1	RAD51 associated protein 1	188.591	127.928	-0.542165	0.68674	0.045026	1	0
ENSMUSG00000037108	Zcwpw1	zinc finger, CW type with PWWP domain 1	836.804	573.817	-0.541776	0.686925	9.03509e-08	1	0
ENSMUSG00000034303	Ccdc15	coiled-coil domain containing 15	317.329	217.325	-0.541082	0.687255	4.24132e-07	1	0
ENSMUSG00000035486	Plk5	polo-like kinase 5	7857.86	5401.16	-0.540976	0.687306	1.76615e-10	1	1
ENSMUSG00000033632	AW554918	expressed sequence AW554918	2515.44	1729.12	-0.540018	0.687762	9.51231e-06	1	0
ENSMUSG00000030882	Dnhd1	dynein heavy chain domain 1	155.149	106.334	-0.539636	0.687945	0.0278434	0	0
ENSMUSG00000022999	Lmbr1l	limb region 1 like	3484.56	2400.17	-0.538739	0.688372	1.31463e-07	1	0
ENSMUSG00000042564	Fam227a	family with sequence similarity 227, member A	492.879	339.203	-0.537291	0.689064	1.01114e-06	0	0
ENSMUSG00000025094	Slc18a2	solute carrier family 18 (vesicular monoamine), member 2	88.9778	61.0221	-0.537101	0.689154	0.00302492	1	0
ENSMUSG00000024299	Adamts10	a disintegrin-like and metallopeptidase (reprolysin type) with thrombospondin type 1 motif, 10	195.414	135.012	-0.536547	0.689419	0.00217825	1	0
ENSMUSG00000037860	Aim2	absent in melanoma 2	429.388	294.581	-0.536447	0.689467	0.0033328	1	0
ENSMUSG00000024891	Slc29a2	solute carrier family 29 (nucleoside transporters), member 2	586.022	404.139	-0.536264	0.689554	6.24766e-06	1	1
ENSMUSG00000030189	Ybx3	Y box protein 3	21867.2	15088.7	-0.53531	0.69001	3.39359e-20	1	1
ENSMUSG00000035910	Dcdc2a	doublecortin domain containing 2a	398.248	275.188	-0.53442	0.690436	3.29222e-05	1	1
ENSMUSG00000057265	Bbof1	basal body orientation factor 1	298.049	205.812	-0.533925	0.690673	1.86509e-05	0	0
ENSMUSG00000072437	Nanos1	nanos homolog 1 (Drosophila)	299.541	206.663	-0.533623	0.690818	2.72552e-07	1	1
ENSMUSG00000017754	Pltp	phospholipid transfer protein	1144.78	789.93	-0.532108	0.691543	4.89367e-08	1	1
ENSMUSG00000021693	Kif2a	kinesin family member 2A	1762.91	1219.66	-0.530621	0.692257	4.1722e-09	1	0
ENSMUSG00000042570	Mier2	MIER family member 2	5733.96	3967.78	-0.530407	0.69236	2.32307e-13	1	1
ENSMUSG00000027800	Tm4sf1	transmembrane 4 superfamily member 1	436.514	300.916	-0.530394	0.692366	0.00117906	1	1
ENSMUSG00000048249	Crebrf	CREB3 regulatory factor	43809.1	30343.7	-0.529731	0.692684	8.12449e-05	0	0
ENSMUSG00000109588	Lnp1	leukemia NUP98 fusion partner 1	1701.28	1175.23	-0.529586	0.692753	2.54699e-06	0	0
ENSMUSG00000046593	Tmem215	transmembrane protein 215	1686.37	1168.24	-0.52928	0.692901	1.01356e-09	1	1
ENSMUSG00000003032	Klf4	Kruppel-like factor 4 (gut)	231.196	161.002	-0.529175	0.692951	0.0317857	1	0
ENSMUSG00000028957	Per3	period circadian clock 3	909.473	630.616	-0.528156	0.69344	5.72109e-09	1	1
ENSMUSG00000022018	Rgcc	regulator of cell cycle	231.802	160.978	-0.527388	0.69381	0.0115745	0	0
ENSMUSG00000020319	Wdpcp	WD repeat containing planar cell polarity effector	4339.12	3009.59	-0.526909	0.69404	0.00219081	1	1
ENSMUSG00000000214	Th	tyrosine hydroxylase	250.064	172.678	-0.526904	0.694043	0.00491931	1	0
ENSMUSG00000002346	Slc25a42	solute carrier family 25, member 42	110.875	77.0136	-0.526848	0.694069	0.000750249	1	0
ENSMUSG00000032313	Tmem266	transmembrane protein 266	634.64	440.21	-0.526112	0.694424	3.14597e-08	0	0
ENSMUSG00000024042	Sik1	salt inducible kinase 1	153.103	106.215	-0.525655	0.694644	0.0255327	1	0
ENSMUSG00000025733	Rhot2	ras homolog family member T2	7529.15	5237.14	-0.523965	0.695458	6.48166e-07	1	1
ENSMUSG00000031491	Chrna6	cholinergic receptor, nicotinic, alpha polypeptide 6	3698.11	2571.78	-0.523624	0.695622	1.26031e-06	1	1
ENSMUSG00000056531	Ccdc18	coiled-coil domain containing 18	113.216	78.0671	-0.52358	0.695643	0.0249332	1	0
ENSMUSG00000058258	Idi1	isopentenyl-diphosphate delta isomerase	5233.31	3639.98	-0.523093	0.695878	1.05835e-08	1	0
ENSMUSG00000063145	Bbs5	Bardet-Biedl syndrome 5 (human)	8076.34	5622	-0.522331	0.696246	1.01465e-12	1	1
ENSMUSG00000038665	Dgki	diacylglycerol kinase, iota	1873.19	1304.17	-0.521927	0.696441	0.000219058	1	1
ENSMUSG00000052812	Atad2b	ATPase family, AAA domain containing 2B	4819.87	3356.85	-0.521505	0.696645	2.19319e-08	1	0
ENSMUSG00000026014	Raph1	Ras association (RalGDS/AF-6) and pleckstrin homology domains 1	696.016	483.878	-0.521191	0.696796	1.55544e-07	1	0
ENSMUSG00000109179	Gm35339	predicted gene, 35339	36.3304	25.5068	-0.521077	0.696852	0.0122852	0	0
ENSMUSG00000057132	Rpgrip1	retinitis pigmentosa GTPase regulator interacting protein 1	20679.3	14410.9	-0.520936	0.69692	3.49428e-07	1	1
ENSMUSG00000020513	Tubd1	tubulin, delta 1	182.47	126.369	-0.519958	0.697392	0.00304138	1	0
ENSMUSG00000049539	Hist1h1a	histone cluster 1, H1a	5294.15	3690.07	-0.519752	0.697492	0.0012588	1	0
ENSMUSG00000007646	Rad51c	RAD51 paralog C	388.737	271.467	-0.519671	0.697531	7.85917e-09	1	0
ENSMUSG00000020527	Myo19	myosin XIX	98.739	68.7348	-0.519045	0.697834	0.00136498	1	0
ENSMUSG00000027965	Olfm3	olfactomedin 3	698.068	487.242	-0.517891	0.698392	1.44447e-07	1	1
ENSMUSG00000053907	Mat2a	methionine adenosyltransferase II, alpha	18906.1	13220.1	-0.516026	0.699295	3.94403e-13	1	0
ENSMUSG00000025199	Chuk	conserved helix-loop-helix ubiquitous kinase	4277.53	2994.13	-0.515558	0.699522	1.18394e-13	1	0

## Sheet: Table S7
Table S7. 71 genes coding for proteins located in cilium and OS structures and downregulated in SCA7.
Official Gene Symbol	Official Gene Name
Agpat3	1-acylglycerol-3-phosphate O-acyltransferase 3
Arl13b	ADP-ribosylation factor-like 13B
Arr3	arrestin 3, retinal
Bbs5	Bardet-Biedl syndrome 5 (human)
Bbs7	Bardet-Biedl syndrome 7 (human)
Best2	bestrophin 2
Cabyr	calcium-binding tyrosine-(Y)-phosphorylation regulated (fibrousheathin 2)
Cacna1f	calcium channel, voltage-dependent, alpha 1F subunit
Ccdc63	coiled-coil domain containing 63
Cep164	centrosomal protein 164
Ckmt1	creatine kinase, mitochondrial 1, ubiquitous
Cnga1	cyclic nucleotide gated channel alpha 1
Cnga3	cyclic nucleotide gated channel alpha 3
Cngb1	cyclic nucleotide gated channel beta 1
Cngb3	cyclic nucleotide gated channel beta 3
Crabp1	cellular retinoic acid binding protein I
Dnah9	dynein, axonemal, heavy chain 9
Fam161a	family with sequence similarity 161, member A
Gnat1	guanine nucleotide binding protein, alpha transducing 1
Gnat2	guanine nucleotide binding protein, alpha transducing 2
Gnb1	guanine nucleotide binding protein (G protein), beta 1
Gngt1	guanine nucleotide binding protein (G protein), gamma transducing activity polypeptide 1
Gngt2	guanine nucleotide binding protein (G protein), gamma transducing activity polypeptide 2
Gpx4	glutathione peroxidase 4
Grk1	G protein-coupled receptor kinase 1
Grk4	G protein-coupled receptor kinase 4
Guca1a	guanylate cyclase activator 1a (retina)
Guca1b	guanylate cyclase activator 1B
Gucy2f	guanylate cyclase 2f
Impdh1	inosine monophosphate dehydrogenase 1
Iqub	IQ motif and ubiquitin domain containing
Myrip	myosin VIIA and Rab interacting protein
Nt5e	5' nucleotidase, ecto
Nxnl1	nucleoredoxin-like 1
Opn1mw	opsin 1 (cone pigments), medium-wave-sensitive (color blindness, deutan)
Opn1sw	opsin 1 (cone pigments), short-wave-sensitive (color blindness, tritan)
Opn4	opsin 4 (melanopsin)
Pdc	phosducin
Pde6a	phosphodiesterase 6A, cGMP-specific, rod, alpha
Pde6b	phosphodiesterase 6B, cGMP, rod receptor, beta polypeptide
Pde6c	phosphodiesterase 6C, cGMP specific, cone, alpha prime
Pde6g	phosphodiesterase 6G, cGMP-specific, rod, gamma
Pde6h	phosphodiesterase 6H, cGMP-specific, cone, gamma
Ppef2	protein phosphatase, EF hand calcium-binding domain 2
Prcd	photoreceptor disc component
Prph2	peripherin 2
Rcvrn	recoverin
Rdh12	retinol dehydrogenase 12
Rdh8	retinol dehydrogenase 8
Reep6	receptor accessory protein 6
Rgr	retinal G protein coupled receptor
Rgs9bp	regulator of G-protein signalling 9 binding protein
Rho	rhodopsin
Rom1	rod outer segment membrane protein 1
Rp1	retinitis pigmentosa 1 (human)
Rpe65	retinal pigment epithelium 65
Rpgrip1	retinitis pigmentosa GTPase regulator interacting protein 1
Sag	S-antigen, retina and pineal gland (arrestin)
Slc16a1	solute carrier family 16 (monocarboxylic acid transporters), member 1
Slc24a1	solute carrier family 24 (sodium/potassium/calcium exchanger), member 1
Spag1	sperm associated antigen 1
Tbc1d32	TBC1 domain family, member 32
Tmem218	transmembrane protein 218
Ttc21a	tetratricopeptide repeat domain 21A
Ttc39c	tetratricopeptide repeat domain 39C
Ttll11	tubulin tyrosine ligase-like family, member 11
Ttll3	tubulin tyrosine ligase-like family, member 3
Tulp1	tubby like protein 1
Unc119	unc-119 lipid binding chaperone
Ush2a	usherin
Wdpcp	WD repeat containing planar cell polarity effector

## Sheet: Table S8
Table S8. Genes upregulated in SCA7 (FC>1.3, p<0.05).
Ensembl gene ID	Official Gene Symbol	Official Gene Name	Average WT RPK (normalized and divided by gene length in kb)	Average SCA7 RPK (normalized and divided by gene length in kb)	log2FC (SCA7/WT)	FC (SCA7/WT)	Adjusted p-value (SCA7 vs WT)		Immune system genes
ENSMUSG00000079388	2610042L04Rik	RIKEN cDNA 2610042L04 gene	0	11.3206	6.09601	68.4042	4.89275e-06		0
ENSMUSG00000040935	Padi6	peptidyl arginine deiminase, type VI	0.37336	24.1488	5.54486	46.684	3.05555e-05		0
ENSMUSG00000055368	Slc6a2	solute carrier family 6 (neurotransmitter transporter, noradrenalin), member 2	5.39863	189.354	5.15816	35.7077	1.13272e-132		0
ENSMUSG00000024912	Fosl1	fos-like antigen 1	0.659384	16.3902	4.64586	25.0348	5.97825e-07		0
ENSMUSG00000019867	Gje1	gap junction protein, epsilon 1	22.184	529.977	4.59011	24.0857	8.13313e-135		0
ENSMUSG00000025216	Lbx1	ladybird homeobox homolog 1 (Drosophila)	0.21249	5.26106	4.5579	23.5541	0.000938811		0
ENSMUSG00000068129	Cst7	cystatin F (leukocystatin)	4.59445	89.548	4.31204	19.8635	2.1316e-19		0
ENSMUSG00000060044	Tmem26	transmembrane protein 26	155.34	2634.47	4.09232	17.0573	1.9344e-247		0
ENSMUSG00000037095	Lrg1	leucine-rich alpha-2-glycoprotein 1	1.7763	25.75	3.81063	14.0318	2.10653e-08		0
ENSMUSG00000053175	Bcl3	B cell leukemia/lymphoma 3	53.5865	679.898	3.65715	12.6157	5.49458e-65		1
ENSMUSG00000041782	Lad1	ladinin	83.5249	995.426	3.57209	11.8934	5.94367e-101		0
ENSMUSG00000029762	Akr1b8	aldo-keto reductase family 1, member B8	77.5971	868.913	3.49419	11.2682	4.20367e-152		0
ENSMUSG00000071104	Ccdc110	coiled-coil domain containing 110	0.634207	7.29286	3.46188	11.0187	0.00234252		0
ENSMUSG00000005202	Shbg	sex hormone binding globulin	1.17514	12.2356	3.43651	10.8266	0.00208226		0
ENSMUSG00000021091	Serpina3n	serine (or cysteine) peptidase inhibitor, clade A, member 3N	189.911	1959.79	3.37094	10.3456	3.1767e-107		0
ENSMUSG00000064057	Scgb3a1	secretoglobin, family 3A, member 1	2.45164	25.7908	3.35498	10.2317	0.00144784		0
ENSMUSG00000037868	Egr2	early growth response 2	3.42126	31.4335	3.29307	9.80194	1.66873e-05		0
ENSMUSG00000093985	Gm10406	predicted gene 10406	0.935359	8.74947	3.29271	9.79951	0.000239066		0
ENSMUSG00000015854	Cd5l	CD5 antigen-like	1.97638	18.962	3.27717	9.69454	0.018526		1
ENSMUSG00000025977	Boll	bol, boule-like (Drosophila)	1.74017	16.8446	3.20515	9.22244	0.00170781		0
ENSMUSG00000001131	Timp1	tissue inhibitor of metalloproteinase 1	18.1087	156.166	3.14338	8.83593	4.35945e-22		0
ENSMUSG00000025330	Padi4	peptidyl arginine deiminase, type IV	1.65322	13.8665	3.07226	8.41088	4.23197e-05		1
ENSMUSG00000073418	C4b	complement component 4B (Chido blood group)	718.25	5719.81	2.99563	7.97582	1.04982e-106		1
ENSMUSG00000034855	Cxcl10	chemokine (C-X-C motif) ligand 10	7.588	58.8984	2.95338	7.74559	1.1609e-10		1
ENSMUSG00000030789	Itgax	integrin alpha X	6.6054	50.0493	2.93159	7.62952	5.44107e-09		1
ENSMUSG00000037225	Fgf2	fibroblast growth factor 2	3044.2	23135.7	2.92612	7.60062	7.65826e-212		0
ENSMUSG00000036030	Prtg	protogenin	117.901	880.27	2.903	7.4798	5.32084e-294		0
ENSMUSG00000028635	Edn2	endothelin 2	53.2195	383.011	2.85155	7.21778	7.53879e-43		0
ENSMUSG00000030041	M1ap	meiosis 1 associated protein	3.74826	26.5681	2.84642	7.19213	0.000547806		0
ENSMUSG00000016763	Scube1	signal peptide, CUB domain, EGF-like 1	10.5675	76.2919	2.84425	7.18134	4.96797e-54		0
ENSMUSG00000026735	Ptf1a	pancreas specific transcription factor, 1a	1.45682	10.5284	2.83534	7.13712	0.000846598		0
ENSMUSG00000079396	Gm3411	predicted gene 3411	2.03914	14.4068	2.7966	6.94801	4.01339e-06		0
ENSMUSG00000031805	Jak3	Janus kinase 3	22.86	159.189	2.79049	6.91863	2.19168e-88		1
ENSMUSG00000030111	A2m	alpha-2-macroglobulin	354.319	2424.2	2.77385	6.83932	2.77253e-125		0
ENSMUSG00000069792	Wfdc17	WAP four-disulfide core domain 17	11.9511	78.484	2.7269	6.62031	3.33806e-06		1
ENSMUSG00000021086	Ccdc175	coiled-coil domain containing 175	11.2864	67.5445	2.58639	6.00592	2.74732e-24		0
ENSMUSG00000037686	Aspg	asparaginase	4.09864	24.2175	2.55049	5.85832	0.0042497		0
ENSMUSG00000053113	Socs3	suppressor of cytokine signaling 3	458.61	2674.58	2.54152	5.82201	2.71127e-64		0
ENSMUSG00000041673	Lrrc18	leucine rich repeat containing 18	4.89394	26.5886	2.40008	5.27831	0.000138091		0
ENSMUSG00000003484	Cyp4f18	cytochrome P450, family 4, subfamily f, polypeptide 18	6.21441	31.8837	2.37845	5.19979	0.00124135		0
ENSMUSG00000071089	Trim75	tripartite motif-containing 75	1.51942	7.79949	2.34846	5.09279	0.00513104		1
ENSMUSG00000108900	C430049E01Rik	RIKEN cDNA C430049E01 gene	3.32211	16.4227	2.3484	5.09259	4.21673e-05		0
ENSMUSG00000071637	Cebpd	CCAAT/enhancer binding protein (C/EBP), delta	204.368	1032.87	2.33838	5.05733	8.99133e-61		0
ENSMUSG00000020932	Gfap	glial fibrillary acidic protein	488.071	2413.54	2.30722	4.9493	1.94432e-61		0
ENSMUSG00000042828	Trim72	tripartite motif-containing 72	17.3435	85.1521	2.29821	4.91847	8.84247e-18		0
ENSMUSG00000030669	Calca	calcitonin/calcitonin-related polypeptide, alpha	170.917	829.585	2.28556	4.87553	1.99989e-29		0
ENSMUSG00000066861	Oas1g	2'-5' oligoadenylate synthetase 1G	1.74024	8.1424	2.26505	4.80669	0.0181118		1
ENSMUSG00000071713	Csf2rb	colony stimulating factor 2 receptor, beta, low-affinity (granulocyte-macrophage)	1.18238	5.84781	2.26433	4.80432	8.79485e-05		0
ENSMUSG00000033860	Fgg	fibrinogen gamma chain	4.81709	23.6671	2.25842	4.78467	1.73661e-06		1
ENSMUSG00000028874	Fgr	FGR proto-oncogene, Src family tyrosine kinase	2.19842	9.92255	2.22721	4.68227	0.000441261		1
ENSMUSG00000099032	Tcf24	transcription factor 24	61.6159	287.143	2.22125	4.66298	1.16324e-102		0
ENSMUSG00000024334	H2-Oa	histocompatibility 2, O region alpha locus	2.21799	9.85734	2.17075	4.50256	0.0185703		0
ENSMUSG00000029718	Pcolce	procollagen C-endopeptidase enhancer protein	507.86	2267.77	2.15966	4.4681	4.92116e-14		0
ENSMUSG00000068699	Flnc	filamin C, gamma	11.6167	51.8738	2.15776	4.46223	2.73792e-35		0
ENSMUSG00000034394	Lif	leukemia inhibitory factor	5.03251	22.4439	2.13611	4.39574	5.67621e-11		0
ENSMUSG00000015852	Fcrls	Fc receptor-like S, scavenger receptor	48.3263	211.085	2.13475	4.39162	4.2486e-28		0
ENSMUSG00000071068	Treml2	triggering receptor expressed on myeloid cells-like 2	1.15782	5.09091	2.1211	4.35027	0.000355647		0
ENSMUSG00000031844	Hsd17b2	hydroxysteroid (17-beta) dehydrogenase 2	71.7541	307.666	2.09557	4.27396	3.91581e-14		0
ENSMUSG00000030577	Cd22	CD22 antigen	4.84195	20.0054	2.09055	4.25912	0.000745783		0
ENSMUSG00000020904	Cfap52	cilia and flagella associated protein 52	13.2171	55.2132	2.06866	4.19496	4.75671e-07		0
ENSMUSG00000045502	Hcar2	hydroxycarboxylic acid receptor 2	1.68986	7.12535	2.05386	4.15217	0.010174		0
ENSMUSG00000016758	Bik	BCL2-interacting killer	26.0461	106.067	2.02991	4.0838	1.30922e-11		0
ENSMUSG00000050808	Muc15	mucin 15	0.846684	3.5389	1.99877	3.9966	0.0329144		0
ENSMUSG00000028777	Gnat3	guanine nucleotide binding protein, alpha transducing 3	11.1325	44.7084	1.97615	3.93441	5.06123e-08		0
ENSMUSG00000042377	Fam83g	family with sequence similarity 83, member G	3.42098	13.3188	1.96732	3.91042	1.58304e-05		0
ENSMUSG00000028417	Tal2	T cell acute lymphocytic leukemia 2	7.58679	29.5463	1.9574	3.88363	4.17499e-10		0
ENSMUSG00000054435	Gimap4	GTPase, IMAP family member 4	10.4822	40.9425	1.9416	3.84132	2.49566e-05		0
ENSMUSG00000074151	Nlrc5	NLR family, CARD domain containing 5	25.4448	98.3734	1.93675	3.82842	1.9567e-15		1
ENSMUSG00000026414	Tnnt2	troponin T2, cardiac	48.1999	184.052	1.93647	3.82768	1.45926e-22		0
ENSMUSG00000028036	Ptgfr	prostaglandin F receptor	24.0274	91.3602	1.93347	3.81972	3.6978e-15		0
ENSMUSG00000046186	Cd109	CD109 antigen	5.56406	21.0162	1.92325	3.79276	1.24694e-06		0
ENSMUSG00000022491	Glycam1	glycosylation dependent cell adhesion molecule 1	30.0838	110.261	1.90459	3.74402	7.49599e-07		0
ENSMUSG00000023224	Serping1	serine (or cysteine) peptidase inhibitor, clade G, member 1	266.982	984.488	1.88499	3.6935	1.16729e-44		1
ENSMUSG00000035929	H2-Q4	histocompatibility 2, Q region locus 4	104.961	384.919	1.87428	3.66618	1.84461e-58		0
ENSMUSG00000035042	Ccl5	chemokine (C-C motif) ligand 5	6.25316	22.1685	1.87022	3.65589	0.0302297		0
ENSMUSG00000074575	Kcng1	potassium voltage-gated channel, subfamily G, member 1	2.42335	8.80096	1.84895	3.60238	0.00543866		0
ENSMUSG00000090667	Gm765	predicted gene 765	20.7657	73.1682	1.8384	3.57613	3.2495e-14		0
ENSMUSG00000096039	D830030K20Rik	RIKEN cDNA D830030K20 gene	31.9381	113.001	1.82109	3.53348	2.19788e-11		0
ENSMUSG00000038173	Enpp6	ectonucleotide pyrophosphatase/phosphodiesterase 6	11.0974	38.6659	1.82052	3.53209	1.00778e-05		0
ENSMUSG00000057596	Trim30d	tripartite motif-containing 30D	22.6962	79.157	1.8007	3.4839	8.91741e-18		1
ENSMUSG00000068758	Il3ra	interleukin 3 receptor, alpha chain	151.522	524.75	1.79685	3.47462	7.41945e-40		0
ENSMUSG00000055172	C1ra	complement component 1, r subcomponent A	11.9318	41.0265	1.79622	3.47309	2.32844e-11		1
ENSMUSG00000053490	Trim60	tripartite motif-containing 60	9.84935	34.1526	1.79272	3.46469	6.36739e-10		1
ENSMUSG00000059089	Fcgr4	Fc receptor, IgG, low affinity IV	9.30696	31.6153	1.79198	3.46289	2.56897e-05		1
ENSMUSG00000042686	Jph1	junctophilin 1	57.8059	200.518	1.78757	3.45233	9.68757e-39		0
ENSMUSG00000070532	Ccdc190	coiled-coil domain containing 190	11.4951	39.3696	1.78294	3.44128	9.00181e-07		0
ENSMUSG00000001473	Tubb6	tubulin, beta 6 class V	51.1601	176.639	1.77984	3.43387	9.50464e-15		0
ENSMUSG00000034467	Dynlrb2	dynein light chain roadblock-type 2	127.014	432.068	1.77927	3.43253	1.87281e-16		0
ENSMUSG00000001025	S100a6	S100 calcium binding protein A6 (calcyclin)	1261.48	4265.86	1.75736	3.38078	2.41993e-08		0
ENSMUSG00000026415	Fcamr	Fc receptor, IgA, IgM, high affinity	75.0665	251.788	1.74892	3.36108	6.59461e-38		1
ENSMUSG00000001930	Vwf	Von Willebrand factor	305.773	1024.4	1.74349	3.34845	3.85286e-39		0
ENSMUSG00000004791	Pgf	placental growth factor	40.9341	136.952	1.74278	3.3468	1.94555e-20		0
ENSMUSG00000027995	Tlr2	toll-like receptor 2	13.1162	43.9805	1.74204	3.34509	3.14394e-11		1
ENSMUSG00000056880	Gadl1	glutamate decarboxylase-like 1	29.4991	97.1954	1.72864	3.31414	1.2377e-11		0
ENSMUSG00000015243	Abca1	ATP-binding cassette, sub-family A (ABC1), member 1	730.644	2421.87	1.72863	3.31414	1.31842e-88		0
ENSMUSG00000004040	Stat3	signal transducer and activator of transcription 3	4660.16	15405.7	1.7245	3.30465	3.76785e-78		1
ENSMUSG00000046805	Mpeg1	macrophage expressed gene 1	60.2574	198.649	1.72395	3.3034	2.62283e-64		1
ENSMUSG00000037600	Kdf1	keratinocyte differentiation factor 1	8.10634	27.0421	1.7145	3.28183	7.65412e-05		0
ENSMUSG00000039899	Fgl2	fibrinogen-like protein 2	9.83568	32.055	1.70253	3.2547	5.4266e-09		0
ENSMUSG00000073555	Gm4951	predicted gene 4951	5.39214	17.2428	1.67989	3.20404	1.08974e-05		0
ENSMUSG00000048416	Mlf1	myeloid leukemia factor 1	733.334	2336.14	1.67481	3.19277	4.3081e-37		0
ENSMUSG00000039529	Atp8b1	ATPase, class I, type 8B, member 1	3.45108	11.0968	1.66851	3.17886	7.37653e-08		0
ENSMUSG00000048572	Tmem252	transmembrane protein 252	18.0315	57.0091	1.66485	3.17081	8.03259e-10		0
ENSMUSG00000044646	Zbtb7c	zinc finger and BTB domain containing 7C	33.6826	106.87	1.6636	3.16806	6.7269e-20		0
ENSMUSG00000022146	Osmr	oncostatin M receptor	174.166	547.591	1.65097	3.14044	3.04557e-65		0
ENSMUSG00000056427	Slit3	slit homolog 3 (Drosophila)	43.9918	137.495	1.64852	3.13512	8.55294e-11		0
ENSMUSG00000025202	Scd3	stearoyl-coenzyme A desaturase 3	31.4538	97.838	1.64191	3.12079	2.12609e-30		0
ENSMUSG00000036995	Asap3	ArfGAP with SH3 domain, ankyrin repeat and PH domain 3	145.748	453.662	1.63732	3.11088	3.99989e-80		0
ENSMUSG00000079017	Ifi27l2a	interferon, alpha-inducible protein 27 like 2A	133.834	413.346	1.63409	3.10392	1.93998e-08		1
ENSMUSG00000109718	Trim61	tripartite motif-containing 61	21.689	65.6357	1.61969	3.07309	1.20583e-06		1
ENSMUSG00000064109	Hcst	hematopoietic cell signal transducer	11.2713	34.8066	1.59619	3.02345	0.0334544		0
ENSMUSG00000079042	Apela	apelin receptor early endogenous ligand	317.101	945.957	1.58219	2.99423	1.70885e-19		0
ENSMUSG00000050271	Prag1	PEAK1 related kinase activating pseudokinase 1	18.3553	55.3146	1.5815	2.99281	3.46446e-15		0
ENSMUSG00000001510	Dlx3	distal-less homeobox 3	2.91849	8.85875	1.57679	2.98305	0.019984		0
ENSMUSG00000037280	Galnt6	UDP-N-acetyl-alpha-D-galactosamine:polypeptide N-acetylgalactosaminyltransferase 6	3.39947	9.8978	1.57204	2.97324	0.0104826		0
ENSMUSG00000042417	Ccno	cyclin O	12.927	38.0322	1.5577	2.94384	5.06435e-06		0
ENSMUSG00000036896	C1qc	complement component 1, q subcomponent, C chain	420.512	1219.56	1.539	2.90592	6.30082e-52		1
ENSMUSG00000004707	Ly9	lymphocyte antigen 9	7.06797	20.1501	1.53641	2.90072	0.00131654		1
ENSMUSG00000026547	Tagln2	transgelin 2	160.228	462.407	1.52501	2.87789	1.20004e-26		0
ENSMUSG00000028037	Ifi44	interferon-induced protein 44	22.356	63.8621	1.51998	2.86788	1.68298e-07		0
ENSMUSG00000060579	Fhit	fragile histidine triad gene	227.6	648.266	1.51377	2.85555	1.53977e-26		0
ENSMUSG00000034714	Ttyh2	tweety family member 2	1931.66	5511.75	1.51211	2.85227	8.20697e-120		0
ENSMUSG00000044583	Tlr7	toll-like receptor 7	11.1288	31.899	1.51032	2.84873	5.67651e-06		1
ENSMUSG00000029338	Antxr2	anthrax toxin receptor 2	550.911	1566.73	1.50919	2.8465	1.91622e-31		0
ENSMUSG00000026832	Cytip	cytohesin 1 interacting protein	6.10309	17.5276	1.50669	2.84158	0.0452484		0
ENSMUSG00000091649	Phf11b	PHD finger protein 11B	6.79564	19.5165	1.49997	2.82837	0.0402027		0
ENSMUSG00000032690	Oas2	2'-5' oligoadenylate synthetase 2	2.80197	7.6986	1.4932	2.81513	0.0185857		1
ENSMUSG00000037405	Icam1	intercellular adhesion molecule 1	32.8111	92.3575	1.48531	2.79978	1.94058e-10		1
ENSMUSG00000010021	Kif19a	kinesin family member 19A	105.599	295.441	1.48477	2.79872	3.51337e-29		0
ENSMUSG00000020227	Irak3	interleukin-1 receptor-associated kinase 3	16.061	45.1088	1.47819	2.786	4.2833e-10		1
ENSMUSG00000035085	1700020L24Rik	RIKEN cDNA 1700020L24 gene	7.77397	21.6756	1.46619	2.7629	0.0321845		0
ENSMUSG00000028709	Mob3c	MOB kinase activator 3C	800.452	2209.48	1.46441	2.75951	4.92744e-64		0
ENSMUSG00000028270	Gbp2	guanylate binding protein 2	242.121	662.353	1.45238	2.73658	2.32865e-15		1
ENSMUSG00000036905	C1qb	complement component 1, q subcomponent, beta polypeptide	472.826	1290.96	1.45226	2.73636	1.19035e-29		1
ENSMUSG00000036887	C1qa	complement component 1, q subcomponent, alpha polypeptide	639.796	1744.87	1.45003	2.73214	4.38234e-48		1
ENSMUSG00000035004	Igsf6	immunoglobulin superfamily, member 6	3.83982	10.5549	1.44918	2.73053	0.0179757		0
ENSMUSG00000030579	Tyrobp	TYRO protein tyrosine kinase binding protein	459.036	1237.67	1.43714	2.70783	2.29536e-14		1
ENSMUSG00000035095	Fam167a	family with sequence similarity 167, member A	26.9117	73.3747	1.43642	2.70648	1.73036e-12		0
ENSMUSG00000030921	Trim30a	tripartite motif-containing 30A	275.896	743.362	1.43219	2.69856	9.94518e-14		1
ENSMUSG00000061232	H2-K1	histocompatibility 2, K1, K region	2368.63	6367.85	1.42738	2.68958	1.67999e-52		1
ENSMUSG00000032554	Trf	transferrin	4692.92	12623.1	1.42683	2.68855	3.84145e-26		0
ENSMUSG00000052776	Oas1a	2'-5' oligoadenylate synthetase 1A	10.5128	27.7362	1.41937	2.67469	0.000730354		1
ENSMUSG00000074277	Phldb3	pleckstrin homology like domain, family B, member 3	24.7825	66.0699	1.41474	2.66612	5.32047e-09		0
ENSMUSG00000022574	Naprt	nicotinate phosphoribosyltransferase	88.7806	235.208	1.41419	2.6651	3.75851e-12		0
ENSMUSG00000004730	Adgre1	adhesion G protein-coupled receptor E1	22.775	60.4039	1.41366	2.66412	1.29435e-09		1
ENSMUSG00000025492	Ifitm3	interferon induced transmembrane protein 3	627.902	1672.35	1.41359	2.66399	1.58547e-19		1
ENSMUSG00000019874	Fabp7	fatty acid binding protein 7, brain	143.634	382.809	1.40835	2.65434	4.20837e-12		0
ENSMUSG00000036304	Zdhhc23	zinc finger, DHHC domain containing 23	54.7817	144.946	1.40428	2.64686	2.29641e-14		0
ENSMUSG00000033777	Tlr13	toll-like receptor 13	15.8394	42.4535	1.4039	2.64615	1.93211e-07		1
ENSMUSG00000037166	Ppp1r14a	protein phosphatase 1, regulatory (inhibitor) subunit 14A	61.9612	163.323	1.40323	2.64493	1.13567e-10		0
ENSMUSG00000030341	Tnfrsf1a	tumor necrosis factor receptor superfamily, member 1a	431.417	1140.39	1.40108	2.64099	1.65719e-32		1
ENSMUSG00000023992	Trem2	triggering receptor expressed on myeloid cells 2	142.585	371.774	1.39017	2.62109	3.78064e-11		1
ENSMUSG00000021876	Rnase4	ribonuclease, RNase A family 4	175.917	461.126	1.39007	2.62092	6.97422e-42		0
ENSMUSG00000001604	Tcea3	transcription elongation factor A (SII), 3	302.914	781.297	1.37396	2.59181	8.54782e-23		0
ENSMUSG00000045394	Epcam	epithelial cell adhesion molecule	6.20839	16.1097	1.37338	2.59077	0.0114609		0
ENSMUSG00000038642	Ctss	cathepsin S	846.471	2178.48	1.36551	2.57667	9.87856e-61		0
ENSMUSG00000045761	Togaram2	TOG array regulator of axonemal microtubules 2	10.5795	27.0543	1.36219	2.57076	2.59539e-06		0
ENSMUSG00000051980	Casr	calcium-sensing receptor	3.27962	8.28835	1.35682	2.56121	0.00535853		0
ENSMUSG00000040345	Arhgap9	Rho GTPase activating protein 9	4.04197	10.2405	1.34279	2.53641	0.0240507		0
ENSMUSG00000018774	Cd68	CD68 antigen	78.0846	195.329	1.32887	2.51206	3.40621e-10		0
ENSMUSG00000030123	Plxnd1	plexin D1	750.329	1884.19	1.32578	2.50668	5.94456e-34		0
ENSMUSG00000051506	Wdfy4	WD repeat and FYVE domain containing 4	4.31878	10.7606	1.32433	2.50417	0.000185246		0
ENSMUSG00000020399	Havcr2	hepatitis A virus cellular receptor 2	9.72033	23.9919	1.31909	2.49509	0.000207864		1
ENSMUSG00000040528	Milr1	mast cell immunoglobulin like receptor 1	7.65721	19.3534	1.31718	2.49179	0.0270655		0
ENSMUSG00000060802	B2m	beta-2 microglobulin	2505.02	6228.4	1.31363	2.48566	9.56625e-41		1
ENSMUSG00000022780	Meltf	melanotransferrin	3.45428	8.59805	1.31076	2.48072	0.00555212		0
ENSMUSG00000091415	Ak9	adenylate kinase 9	1.49231	3.65383	1.30966	2.47884	0.0105377		0
ENSMUSG00000035413	Tmem98	transmembrane protein 98	519.093	1285.76	1.30685	2.47401	3.34362e-53		0
ENSMUSG00000035352	Ccl12	chemokine (C-C motif) ligand 12	36.257	89.9164	1.30205	2.46578	0.00890641		0
ENSMUSG00000039116	Adgrg6	adhesion G protein-coupled receptor G6	36.8391	91.3259	1.30148	2.46481	2.53375e-21		0
ENSMUSG00000000682	Cd52	CD52 antigen	113.597	278.124	1.29918	2.46089	1.20175e-10		0
ENSMUSG00000020407	Upp1	uridine phosphorylase 1	94.9415	233.642	1.29585	2.45522	4.54119e-06		0
ENSMUSG00000029298	Gbp9	guanylate-binding protein 9	62.5073	153.169	1.29452	2.45295	6.0283e-22		0
ENSMUSG00000032495	Lrrc2	leucine rich repeat containing 2	2017.32	4946.41	1.29403	2.45211	3.55469e-56		0
ENSMUSG00000021624	Cd180	CD180 antigen	14.0134	33.7584	1.29096	2.44691	0.0113587		1
ENSMUSG00000072115	Ang	angiogenin, ribonuclease, RNase A family, 5	32.4833	78.7913	1.28736	2.44081	2.69759e-05		1
ENSMUSG00000021822	Plau	plasminogen activator, urokinase	13.6204	33.1083	1.28728	2.44067	0.000164386		0
ENSMUSG00000034116	Vav1	vav 1 oncogene	12.6481	30.623	1.2798	2.42805	1.5354e-06		0
ENSMUSG00000024440	Pcdh12	protocadherin 12	3.35396	8.16364	1.27683	2.42306	0.0394761		0
ENSMUSG00000073489	Ifi204	interferon activated gene 204	14.975	36.3454	1.27368	2.41778	2.04945e-05		1
ENSMUSG00000000290	Itgb2	integrin beta 2	33.8157	81.7089	1.27118	2.41359	2.87536e-11		1
ENSMUSG00000028581	Laptm5	lysosomal-associated protein transmembrane 5	583.604	1402.72	1.27055	2.41254	1.08137e-25		0
ENSMUSG00000026424	Gpr37l1	G protein-coupled receptor 37-like 1	57.5006	137.945	1.26959	2.41094	4.83908e-16		0
ENSMUSG00000034459	Ifit1	interferon-induced protein with tetratricopeptide repeats 1	140.6	339.027	1.26908	2.41008	0.000715876		1
ENSMUSG00000040428	Plekha4	pleckstrin homology domain containing, family A (phosphoinositide binding specific) member 4	58.4836	140.842	1.26204	2.39834	1.37682e-17		0
ENSMUSG00000031636	Pdlim3	PDZ and LIM domain 3	637.41	1526.23	1.26105	2.39671	8.46612e-35		0
ENSMUSG00000028859	Csf3r	colony stimulating factor 3 receptor (granulocyte)	18.3333	43.7164	1.25911	2.39348	1.21924e-06		0
ENSMUSG00000015312	Gadd45b	growth arrest and DNA-damage-inducible 45 beta	616.1	1463.87	1.2518	2.38139	4.28425e-30		0
ENSMUSG00000026649	Cfap126	cilia and flagella associated protein 126	77.7991	183.621	1.25091	2.37991	1.83045e-06		0
ENSMUSG00000046879	Irgm1	immunity-related GTPase family M member 1	207.939	495.339	1.25072	2.3796	1.35299e-16		1
ENSMUSG00000079110	Capn3	calpain 3	12.658	29.8534	1.24936	2.37737	4.68107e-06		1
ENSMUSG00000027514	Zbp1	Z-DNA binding protein 1	8.70992	20.4774	1.2395	2.36117	0.0078971		1
ENSMUSG00000037846	Rtkn2	rhotekin 2	36.3095	85.6846	1.23831	2.35922	5.72442e-16		1
ENSMUSG00000057469	E2f6	E2F transcription factor 6	707.984	1667.17	1.23565	2.35487	2.95159e-41		0
ENSMUSG00000037820	Tgm2	transglutaminase 2, C polypeptide	613.848	1444.56	1.23397	2.35214	5.34063e-29		0
ENSMUSG00000020758	Itgb4	integrin beta 4	4.84576	11.532	1.23266	2.34999	0.000184805		0
ENSMUSG00000030905	Crym	crystallin, mu	2233.12	5235.62	1.2295	2.34485	5.41846e-32		0
ENSMUSG00000033355	Rtp4	receptor transporter protein 4	90.6875	212.937	1.22439	2.33657	3.92288e-05		0
ENSMUSG00000022236	Ropn1l	ropporin 1-like	9.40935	21.9156	1.22049	2.33026	0.0394761		0
ENSMUSG00000091472	Gm3739	predicted gene 3739	4.95693	11.3696	1.2192	2.32818	0.0394564		0
ENSMUSG00000025355	Mmp19	matrix metallopeptidase 19	6.5147	15.1137	1.21754	2.3255	0.0145606		0
ENSMUSG00000042985	Upk3b	uroplakin 3B	6.72675	15.6863	1.21132	2.31549	0.0136778		0
ENSMUSG00000022243	Slc45a2	solute carrier family 45, member 2	6.78163	15.9037	1.20889	2.31159	0.0173841		0
ENSMUSG00000021423	Ly86	lymphocyte antigen 86	74.5917	171.113	1.20653	2.30782	7.50577e-11		1
ENSMUSG00000021175	Cdca7l	cell division cycle associated 7 like	40.7159	93.8848	1.20473	2.30494	0.000108324		0
ENSMUSG00000022014	Epsti1	epithelial stromal interaction 1 (breast)	7.68381	17.7521	1.20343	2.30286	0.0223514		0
ENSMUSG00000025888	Casp1	caspase 1	12.793	29.5689	1.20034	2.29794	0.00121121		1
ENSMUSG00000035200	Chrnb4	cholinergic receptor, nicotinic, beta polypeptide 4	18.5941	42.679	1.19886	2.29558	1.44608e-05		0
ENSMUSG00000028480	Glipr2	GLI pathogenesis-related 2	44.2292	100.588	1.19681	2.29232	1.10716e-10		0
ENSMUSG00000078945	Naip2	NLR family, apoptosis inhibitory protein 2	6.07886	14.1698	1.19609	2.29118	0.000268917		1
ENSMUSG00000024026	Glo1	glyoxalase 1	11631.3	26620.9	1.19467	2.28892	2.89102e-80		0
ENSMUSG00000004609	Cd33	CD33 antigen	12.5643	28.3247	1.19466	2.28891	0.00150837		0
ENSMUSG00000025239	Limd1	LIM domains containing 1	2121.65	4836.43	1.18795	2.27828	4.92744e-64		0
ENSMUSG00000001985	Grik3	glutamate receptor, ionotropic, kainate 3	32.1459	73.4844	1.18703	2.27684	1.50208e-15		0
ENSMUSG00000005087	Cd44	CD44 antigen	322.817	733.595	1.1815	2.26812	4.59115e-21		0
ENSMUSG00000002325	Irf9	interferon regulatory factor 9	432.022	979.895	1.17987	2.26556	5.75971e-15		1
ENSMUSG00000070498	Tmem132b	transmembrane protein 132B	1139.98	2574.17	1.17652	2.26031	3.98525e-22		0
ENSMUSG00000015355	Cd48	CD48 antigen	13.3317	29.9354	1.17587	2.2593	0.011493		0
ENSMUSG00000024206	Rfx2	regulatory factor X, 2 (influences HLA class II expression)	70.4596	159.189	1.17193	2.25313	1.13837e-22		0
ENSMUSG00000031103	Elf4	E74-like factor 4 (ets domain transcription factor)	1.68235	3.8539	1.1688	2.24824	0.0377937		1
ENSMUSG00000026395	Ptprc	protein tyrosine phosphatase, receptor type, C	21.5719	47.9877	1.16805	2.24708	2.00762e-07		1
ENSMUSG00000020641	Rsad2	radical S-adenosyl methionine domain containing 2	32.0257	72.3306	1.1666	2.24482	1.24618e-07		1
ENSMUSG00000040296	Ddx58	DEAD (Asp-Glu-Ala-Asp) box polypeptide 58	315.734	709.508	1.16453	2.2416	2.64551e-22		0
ENSMUSG00000037035	Inhbb	inhibin beta-B	69.5435	155.582	1.16362	2.24019	3.01152e-21		0
ENSMUSG00000022548	Apod	apolipoprotein D	159.579	358.038	1.16172	2.23724	4.08882e-10		0
ENSMUSG00000027412	Lpin3	lipin 3	29.2302	65.6139	1.16162	2.23708	4.61936e-07		0
ENSMUSG00000044217	Aqp5	aquaporin 5	101.021	225.641	1.16078	2.23579	7.58583e-09		0
ENSMUSG00000026548	Slamf9	SLAM family member 9	13.5753	30.3119	1.16061	2.23552	0.00439866		0
ENSMUSG00000091144	Phf11c	PHD finger protein 11C	25.395	56.7909	1.15941	2.23366	3.98871e-07		0
ENSMUSG00000027078	Ube2l6	ubiquitin-conjugating enzyme E2L 6	294.814	656.952	1.15625	2.22877	1.86301e-11		0
ENSMUSG00000058952	Cfi	complement component factor i	84.781	187.423	1.14494	2.21137	1.20599e-11		1
ENSMUSG00000074577	Ripor3	RIPOR family member 3	5.96579	13.288	1.13467	2.19568	0.0278		0
ENSMUSG00000052160	Pld4	phospholipase D family, member 4	150.491	329.689	1.13292	2.19301	1.62276e-12		1
ENSMUSG00000054072	Iigp1	interferon inducible GTPase 1	24.1403	52.7939	1.13116	2.19035	6.29774e-08		1
ENSMUSG00000038451	Spsb2	splA/ryanodine receptor domain and SOCS box containing 2	208.84	455.84	1.13075	2.18972	2.1179e-16		0
ENSMUSG00000003283	Hck	hemopoietic cell kinase	18.7475	41.066	1.12926	2.18747	1.90876e-05		1
ENSMUSG00000029826	Zc3hav1	zinc finger CCCH type, antiviral 1	138.582	302.646	1.1242	2.1798	6.88088e-31		1
ENSMUSG00000023031	Cela1	chymotrypsin-like elastase family, member 1	104.95	227.244	1.12336	2.17854	0.000124154		0
ENSMUSG00000036908	Unc93b1	unc-93 homolog B1 (C. elegans)	84.0521	183.079	1.12237	2.17704	1.36221e-14		1
ENSMUSG00000051920	Rspo2	R-spondin 2	27.3236	59.1001	1.12169	2.17602	2.31158e-07		0
ENSMUSG00000025225	Nfkb2	nuclear factor of kappa light polypeptide gene enhancer in B cells 2, p49/p100	35.0038	76.2035	1.12163	2.17593	1.45148e-12		0
ENSMUSG00000061048	Cdh3	cadherin 3	25.3515	55.6304	1.12144	2.17564	1.22253e-07		0
ENSMUSG00000025887	Casp12	caspase 12	17.7565	37.9885	1.12034	2.17398	0.00432734		0
ENSMUSG00000034706	Dnaic2	dynein, axonemal, intermediate chain 2	200.5	435.274	1.11826	2.17084	7.15166e-22		0
ENSMUSG00000035692	Isg15	ISG15 ubiquitin-like modifier	161.681	350.787	1.11647	2.16816	0.0282775		1
ENSMUSG00000022500	Litaf	LPS-induced TN factor	244.641	528.043	1.11414	2.16466	1.42476e-15		0
ENSMUSG00000028583	Pdpn	podoplanin	2337.96	5054.39	1.11246	2.16213	1.09812e-45		0
ENSMUSG00000034209	Rasl10a	RAS-like, family 10, member A	29.7989	63.2279	1.10987	2.15826	0.00144877		0
ENSMUSG00000022901	Cd86	CD86 antigen	28.324	61.9236	1.10757	2.15483	0.00531605		1
ENSMUSG00000022148	Fyb	FYN binding protein	43.0412	92.4259	1.10731	2.15444	0.000624415		0
ENSMUSG00000024338	Psmb8	proteasome (prosome, macropain) subunit, beta type 8 (large multifunctional peptidase 7)	171.153	367.427	1.10431	2.14997	1.10334e-12		1
ENSMUSG00000048612	Myof	myoferlin	226.628	485.918	1.1022	2.14682	6.68608e-30		0
ENSMUSG00000071350	Setdb2	SET domain, bifurcated 2	571.796	1226.18	1.10035	2.14406	1.21398e-54		0
ENSMUSG00000034422	Parp14	poly (ADP-ribose) polymerase family, member 14	131.134	281.108	1.09691	2.13896	1.11188e-14		1
ENSMUSG00000030786	Itgam	integrin alpha M	14.5525	31.118	1.09262	2.13261	1.38537e-05		0
ENSMUSG00000031146	Plp2	proteolipid protein 2	22.2381	47.3841	1.09104	2.13027	0.00136976		0
ENSMUSG00000061718	Ppp1r1b	protein phosphatase 1, regulatory (inhibitor) subunit 1B	457.916	972.471	1.0858	2.12256	2.8544e-21		0
ENSMUSG00000029561	Oasl2	2'-5' oligoadenylate synthetase-like 2	900.859	1908.28	1.08225	2.11734	0.00202001		1
ENSMUSG00000028195	Cyr61	cysteine rich protein 61	67.4797	143.763	1.08186	2.11677	7.63106e-11		0
ENSMUSG00000030717	Nupr1	nuclear protein transcription regulator 1	1216.79	2565.78	1.07551	2.10747	1.76891e-18		0
ENSMUSG00000024079	Eif2ak2	eukaryotic translation initiation factor 2-alpha kinase 2	625.05	1319.06	1.07495	2.10665	3.47327e-14		1
ENSMUSG00000023439	Gnb3	guanine nucleotide binding protein (G protein), beta 3	14103.7	29663.4	1.07266	2.10331	1.76113e-56		0
ENSMUSG00000024778	Fas	Fas (TNF receptor superfamily member 6)	67.6441	141.98	1.07227	2.10274	6.03474e-06		0
ENSMUSG00000024397	Aif1	allograft inflammatory factor 1	77.4274	161.433	1.07159	2.10174	2.47943e-06		0
ENSMUSG00000022372	Sla	src-like adaptor	13.9362	29.3499	1.07144	2.10153	0.000107722		1
ENSMUSG00000044811	Cd300c2	CD300C molecule 2	29.3916	61.3451	1.07135	2.1014	0.000119498		1
ENSMUSG00000022272	Myo10	myosin X	3594.89	7550.52	1.06967	2.09895	5.69805e-16		0
ENSMUSG00000114515	Aldoa	aldolase A, fructose-bisphosphate	18.8221	39.428	1.06752	2.09582	0.0463697		0
ENSMUSG00000048865	Arhgap30	Rho GTPase activating protein 30	7.66119	16.0752	1.06721	2.09538	0.00017747		0
ENSMUSG00000032372	Plscr2	phospholipid scramblase 2	90.0589	187.345	1.06445	2.09138	1.23113e-08		0
ENSMUSG00000020581	Agr2	anterior gradient 2	209.414	435.146	1.06335	2.08978	3.66932e-08		0
ENSMUSG00000029660	Tex26	testis expressed 26	16.422	34.4197	1.06218	2.08808	0.0288461		0
ENSMUSG00000018654	Ikzf1	IKAROS family zinc finger 1	23.2812	47.851	1.06163	2.08729	0.00134762		0
ENSMUSG00000073409	H2-Q6	histocompatibility 2, Q region locus 6	36.0291	74.7338	1.0592	2.08377	4.01268e-06		0
ENSMUSG00000040747	Cd53	CD53 antigen	65.3489	135.111	1.05721	2.0809	6.68735e-08		0
ENSMUSG00000046694	Fam46b	family with sequence similarity 46, member B	33.6793	70.2784	1.0572	2.08089	2.09391e-07		0
ENSMUSG00000029090	Adgra3	adhesion G protein-coupled receptor A3	1289.59	2676.45	1.05597	2.07911	4.11786e-27		0
ENSMUSG00000060550	H2-Q7	histocompatibility 2, Q region locus 7	46.6798	96.5849	1.05534	2.0782	3.65571e-07		1
ENSMUSG00000056737	Capg	capping protein (actin filament), gelsolin-like	268.672	559.187	1.05532	2.07818	9.72282e-06		0
ENSMUSG00000060204	Gm5868	predicted gene 5868	14.8091	31.2178	1.05466	2.07722	0.0187768		0
ENSMUSG00000022037	Clu	clusterin	43251.2	89749.6	1.05315	2.07506	3.90101e-66		1
ENSMUSG00000030077	Chl1	cell adhesion molecule L1-like	147.139	304.952	1.05313	2.07503	1.10076e-29		0
ENSMUSG00000078853	Igtp	interferon gamma induced GTPase	251.074	521.711	1.05226	2.07378	6.63814e-13		1
ENSMUSG00000033488	BC026585	cDNA sequence BC026585	195.997	405.961	1.04981	2.07025	2.75663e-14		0
ENSMUSG00000039911	Spsb1	splA/ryanodine receptor domain and SOCS box containing 1	179.386	371.423	1.04952	2.06985	2.04722e-07		0
ENSMUSG00000026417	Pigr	polymeric immunoglobulin receptor	29.9852	62.8631	1.04862	2.06855	0.0115953		0
ENSMUSG00000052142	Rasal3	RAS protein activator like 3	9.04966	18.679	1.04702	2.06625	0.012735		0
ENSMUSG00000046410	Kcnk6	potassium inwardly-rectifying channel, subfamily K, member 6	14.9283	31.058	1.04507	2.06347	0.00148761		0
ENSMUSG00000055447	Cd47	CD47 antigen (Rh-related antigen, integrin-associated signal transducer)	775.724	1601.05	1.04456	2.06274	2.36154e-57		0
ENSMUSG00000040061	Plcb2	phospholipase C, beta 2	7.76215	16.1291	1.04385	2.06172	0.0102584		0
ENSMUSG00000043008	Klhl6	kelch-like 6	60.8222	124.801	1.04359	2.06134	2.24659e-05		0
ENSMUSG00000058099	Nfam1	Nfat activating molecule with ITAM motif 1	9.14446	18.8108	1.04351	2.06123	0.00143859		0
ENSMUSG00000034957	Cebpa	CCAAT/enhancer binding protein (C/EBP), alpha	33.72	69.1009	1.04337	2.06103	4.10695e-07		0
ENSMUSG00000020627	Klhl29	kelch-like 29	322.13	663.418	1.04089	2.0575	4.09378e-33		0
ENSMUSG00000050966	Lin28a	lin-28 homolog A (C. elegans)	396.759	818.327	1.03966	2.05575	2.88073e-12		0
ENSMUSG00000040972	Igsf21	immunoglobulin superfamily, member 21	988.932	2032.14	1.03786	2.05318	2.07239e-32		0
ENSMUSG00000036334	Igsf10	immunoglobulin superfamily, member 10	12.648	26.0466	1.03774	2.05301	3.09986e-10		0
ENSMUSG00000069763	Tmem100	transmembrane protein 100	8.65645	18.2109	1.03631	2.05097	0.0391811		0
ENSMUSG00000031762	Mt2	metallothionein 2	3418.52	6998.53	1.03318	2.04654	0.00182477		0
ENSMUSG00000020080	Hkdc1	hexokinase domain containing 1	467.262	956.757	1.03166	2.04438	5.46504e-17		0
ENSMUSG00000079235	Ccdc13	coiled-coil domain containing 13	46.8455	95.8125	1.02924	2.04095	3.66007e-05		0
ENSMUSG00000105504	Gbp5	guanylate binding protein 5	24.1858	49.4195	1.02474	2.03459	1.51858e-07		1
ENSMUSG00000031841	Cdh13	cadherin 13	408.91	831.989	1.02446	2.03419	1.94092e-23		0
ENSMUSG00000020437	Myo1g	myosin IG	340.732	693.886	1.02235	2.03123	9.09156e-16		1
ENSMUSG00000052056	Zfp217	zinc finger protein 217	494.747	1008.15	1.0208	2.02905	1.62424e-15		0
ENSMUSG00000020143	Dock2	dedicator of cyto-kinesis 2	19.0053	38.4764	1.01929	2.02692	1.03988e-07		0
ENSMUSG00000035239	Neu3	neuraminidase 3	92.208	187.302	1.01667	2.02324	2.0262e-17		0
ENSMUSG00000049502	Dtx3l	deltex 3-like, E3 ubiquitin ligase	90.5988	183.54	1.01405	2.01957	2.1235e-12		1
ENSMUSG00000024339	Tap2	transporter 2, ATP-binding cassette, sub-family B (MDR/TAP)	1752.65	3545.15	1.01334	2.01858	5.09165e-21		1
ENSMUSG00000012428	Steap4	STEAP family member 4	19.0441	38.0826	1.01123	2.01563	3.27239e-05		0
ENSMUSG00000046718	Bst2	bone marrow stromal cell antigen 2	469.7	948.576	1.0098	2.01364	2.39797e-06		1
ENSMUSG00000023873	1700010I14Rik	RIKEN cDNA 1700010I14 gene	8.60587	17.4016	1.00924	2.01285	0.037389		0
ENSMUSG00000058715	Fcer1g	Fc receptor, IgE, high affinity I, gamma polypeptide	112.192	224.842	1.00912	2.01268	5.05106e-07		1
ENSMUSG00000039263	Npepl1	aminopeptidase-like 1	477.688	958.941	1.0089	2.01238	1.30294e-24		0
ENSMUSG00000030321	Efcab12	EF-hand calcium binding domain 12	81.6273	164.347	1.00643	2.00893	2.12773e-13		0
ENSMUSG00000029919	Hpgds	hematopoietic prostaglandin D synthase	12.3528	24.6926	1.00432	2.006	0.000952252		0
ENSMUSG00000035237	Lcat	lecithin cholesterol acyltransferase	67.3966	136.404	1.00212	2.00294	1.11979e-06		0
ENSMUSG00000041479	Syt15	synaptotagmin XV	470.042	941.077	1.00161	2.00223	8.26879e-30		0
ENSMUSG00000040552	C3ar1	complement component 3a receptor 1	8.08428	16.0888	0.997095	1.99598	0.00183947		0
ENSMUSG00000015950	Ncf1	neutrophil cytosolic factor 1	64.881	130.355	0.996232	1.99478	1.78228e-08		0
ENSMUSG00000010830	Kdelr3	KDEL (Lys-Asp-Glu-Leu) endoplasmic reticulum protein retention receptor 3	37.4369	74.0279	0.995708	1.99406	0.000793464		0
ENSMUSG00000039013	Siglecf	sialic acid binding Ig-like lectin F	6.8003	13.3501	0.993388	1.99086	0.032734		0
ENSMUSG00000082361	Btc	betacellulin, epidermal growth factor family member	735.429	1463.3	0.993309	1.99075	2.86048e-21		0
ENSMUSG00000032648	Pygm	muscle glycogen phosphorylase	3483.49	6930.83	0.992866	1.99013	1.6973e-28		0
ENSMUSG00000022098	Bmp1	bone morphogenetic protein 1	172.616	344.15	0.992742	1.98996	1.66016e-21		0
ENSMUSG00000070327	Rnf213	ring finger protein 213	66.1252	131.605	0.991107	1.98771	1.43574e-14		1
ENSMUSG00000015027	Galns	galactosamine (N-acetyl)-6-sulfate sulfatase	217.922	433.957	0.990451	1.98681	5.62285e-21		0
ENSMUSG00000032456	Nmnat3	nicotinamide nucleotide adenylyltransferase 3	221.063	440.516	0.990282	1.98657	1.97891e-14		0
ENSMUSG00000020393	Kremen1	kringle containing transmembrane protein 1	604.754	1201.07	0.98988	1.98602	4.57639e-58		0
ENSMUSG00000059498	Fcgr3	Fc receptor, IgG, low affinity III	88.0223	175.205	0.988929	1.98471	7.65138e-10		1
ENSMUSG00000059336	Slc14a1	solute carrier family 14 (urea transporter), member 1	450.335	892.571	0.987906	1.9833	3.27655e-29		0
ENSMUSG00000030124	Lag3	lymphocyte-activation gene 3	122.791	242.893	0.984365	1.97844	3.29167e-11		1
ENSMUSG00000033880	Lgals3bp	lectin, galactoside-binding, soluble, 3 binding protein	1094.04	2166.31	0.983132	1.97675	1.76572e-07		0
ENSMUSG00000006219	Fblim1	filamin binding LIM protein 1	58.3357	115.103	0.981684	1.97477	0.000835164		0
ENSMUSG00000028750	Pla2g2c	phospholipase A2, group IIC	97.0419	189.791	0.979032	1.97114	7.41616e-07		0
ENSMUSG00000047250	Ptgs1	prostaglandin-endoperoxide synthase 1	143.74	283.586	0.977939	1.96965	1.98364e-07		0
ENSMUSG00000048779	P2ry6	pyrimidinergic receptor P2Y, G-protein coupled, 6	26.7243	51.8875	0.977342	1.96884	0.0362237		0
ENSMUSG00000054720	Lrrc8c	leucine rich repeat containing 8 family, member C	575.142	1133.53	0.976239	1.96733	5.66638e-15		0
ENSMUSG00000059182	Skap2	src family associated phosphoprotein 2	268.406	527.246	0.975421	1.96621	5.26554e-15		0
ENSMUSG00000030761	Myo7a	myosin VIIA	1949.58	3835.02	0.975019	1.96567	2.51033e-19		0
ENSMUSG00000023094	Msrb2	methionine sulfoxide reductase B2	1139.43	2234.79	0.974882	1.96548	8.64111e-16		0
ENSMUSG00000062175	Tgif2	TGFB-induced factor homeobox 2	106.937	207.77	0.974749	1.9653	0.000122905		0
ENSMUSG00000035021	Baz1a	bromodomain adjacent to zinc finger domain 1A	70.6059	139.16	0.974182	1.96453	0.00925287		0
ENSMUSG00000022906	Parp9	poly (ADP-ribose) polymerase family, member 9	661.858	1299.7	0.971421	1.96077	2.14162e-11		1
ENSMUSG00000020388	Pdlim4	PDZ and LIM domain 4	559.856	1095.08	0.969643	1.95836	9.38196e-13		0
ENSMUSG00000023367	Tmem176a	transmembrane protein 176A	391.035	766.569	0.969378	1.958	9.5589e-21		0
ENSMUSG00000068245	Phf11d	PHD finger protein 11D	27.7113	54.3094	0.96561	1.95289	0.000757945		0
ENSMUSG00000029119	Man2b2	mannosidase 2, alpha B2	511.99	1000.17	0.965202	1.95234	3.92045e-37		0
ENSMUSG00000042500	Ago4	argonaute RISC catalytic subunit 4	461.239	900.87	0.964935	1.95198	6.37571e-30		0
ENSMUSG00000026946	Nmi	N-myc (and STAT) interactor	210.657	410.963	0.963892	1.95056	2.67817e-11		1
ENSMUSG00000073610	Gm10549	predicted gene 10549	34.8548	67.093	0.963719	1.95033	0.0357532		0
ENSMUSG00000051435	Fhad1	forkhead-associated (FHA) phosphopeptide binding domain 1	132.04	256.355	0.9626	1.94882	1.68298e-07		0
ENSMUSG00000042228	Lyn	LYN proto-oncogene, Src family tyrosine kinase	71.2462	138.382	0.96174	1.94766	5.60774e-09		1
ENSMUSG00000056515	Rab31	RAB31, member RAS oncogene family	189.603	368.579	0.959882	1.94515	1.48452e-20		0
ENSMUSG00000023067	Cdkn1a	cyclin-dependent kinase inhibitor 1A (P21)	187.118	365.278	0.959793	1.94503	3.07025e-06		0
ENSMUSG00000017057	Il13ra1	interleukin 13 receptor, alpha 1	26.752	52.268	0.959644	1.94483	2.14378e-07		0
ENSMUSG00000002897	Il17ra	interleukin 17 receptor A	71.3932	138.752	0.958038	1.94267	1.4993e-13		1
ENSMUSG00000053475	Tnfaip6	tumor necrosis factor alpha induced protein 6	88.5813	171.416	0.957568	1.94203	6.13565e-10		0
ENSMUSG00000032845	Alpk2	alpha-kinase 2	138.214	267.793	0.956357	1.9404	8.80751e-27		0
ENSMUSG00000019987	Arg1	arginase, liver	74.4765	143.818	0.956054	1.94	0.0432131		1
ENSMUSG00000026029	Casp8	caspase 8	43.2126	83.6563	0.954997	1.93858	1.39553e-05		0
ENSMUSG00000002111	Spi1	spleen focus forming virus (SFFV) proviral integration oncogene	38.7022	75.0491	0.953978	1.93721	0.0138608		0
ENSMUSG00000037321	Tap1	transporter 1, ATP-binding cassette, sub-family B (MDR/TAP)	95.6931	185.616	0.953298	1.93629	1.73886e-14		1
ENSMUSG00000021457	Syk	spleen tyrosine kinase	16.1772	31.0943	0.952944	1.93582	0.000475827		1
ENSMUSG00000024235	Map3k8	mitogen-activated protein kinase kinase kinase 8	56.3179	108.719	0.949922	1.93177	1.01424e-08		1
ENSMUSG00000015342	Xk	X-linked Kx blood group	54.295	104.938	0.948911	1.93042	1.84353e-18		0
ENSMUSG00000037736	Limch1	LIM and calponin homology domains 1	4318.97	8338.21	0.948456	1.92981	7.73178e-32		0
ENSMUSG00000048347	Pcdhb18	protocadherin beta 18	152.09	293.681	0.948426	1.92977	1.03207e-21		0
ENSMUSG00000034906	Ncaph	non-SMC condensin I complex, subunit H	13.5565	26.1044	0.946113	1.92668	0.044586		0
ENSMUSG00000030339	Ltbr	lymphotoxin B receptor	1133.69	2181.61	0.945721	1.92615	8.88553e-21		0
ENSMUSG00000057729	Prtn3	proteinase 3	33.7705	65.7364	0.94553	1.9259	0.0124072		0
ENSMUSG00000023991	Foxp4	forkhead box P4	233.206	449.774	0.94405	1.92392	2.76762e-17		0
ENSMUSG00000027635	Dsn1	DSN1 homolog, MIS12 kinetochore complex component	128.292	245.625	0.94388	1.92369	2.91271e-07		0
ENSMUSG00000015112	Slc25a13	solute carrier family 25 (mitochondrial carrier, adenine nucleotide translocator), member 13	167.345	320.673	0.943634	1.92337	5.32993e-08		0
ENSMUSG00000034248	Slc25a37	solute carrier family 25, member 37	275.332	529.492	0.941085	1.91997	2.70152e-13		0
ENSMUSG00000026042	Col5a2	collagen, type V, alpha 2	31.226	60.3847	0.939392	1.91772	0.00659151		0
ENSMUSG00000037638	Zbtb42	zinc finger and BTB domain containing 42	21.7809	41.7278	0.939138	1.91738	1.3959e-05		0
ENSMUSG00000066894	Vsig10	V-set and immunoglobulin domain containing 10	85.6454	164.062	0.937059	1.91462	1.55714e-14		0
ENSMUSG00000032269	Htr3a	5-hydroxytryptamine (serotonin) receptor 3A	105.903	202.577	0.935886	1.91307	1.37246e-10		0
ENSMUSG00000025885	Myo5b	myosin VB	2534.58	4843.39	0.934838	1.91168	1.89304e-34		0
ENSMUSG00000043664	Tmem221	transmembrane protein 221	16.2584	31.1194	0.933762	1.91025	0.00838824		0
ENSMUSG00000027580	Helz2	helicase with zinc finger 2, transcriptional coactivator	19.9869	38.2725	0.931951	1.90785	2.37407e-09		0
ENSMUSG00000073599	Ecscr	endothelial cell surface expressed chemotaxis and apoptosis regulator	90.9589	171.559	0.93161	1.9074	0.00107795		0
ENSMUSG00000029468	P2rx7	purinergic receptor P2X, ligand-gated ion channel, 7	25.6894	48.5955	0.930027	1.90531	0.00071367		0
ENSMUSG00000069874	Irgm2	immunity-related GTPase family M member 2	78.4329	149.517	0.927459	1.90192	3.87118e-09		1
ENSMUSG00000035208	Slfn8	schlafen 8	8.96312	16.9662	0.924833	1.89846	0.0380308		1
ENSMUSG00000078920	Ifi47	interferon gamma inducible protein 47	36.4814	69.3965	0.924511	1.89804	0.0114159		0
ENSMUSG00000045246	Kcng4	potassium voltage-gated channel, subfamily G, member 4	634.286	1204.82	0.924267	1.89772	1.18298e-24		0
ENSMUSG00000073411	H2-D1	histocompatibility 2, D region locus 1	5017.44	9513.01	0.923135	1.89623	1.23946e-18		1
ENSMUSG00000032062	2310030G06Rik	RIKEN cDNA 2310030G06 gene	49.5716	93.4204	0.922679	1.89563	0.000174046		0
ENSMUSG00000047205	Dusp18	dual specificity phosphatase 18	17.3401	33.2399	0.92236	1.89521	0.000109134		0
ENSMUSG00000002083	Bbc3	BCL2 binding component 3	192.61	364.858	0.918169	1.88972	7.25245e-10		0
ENSMUSG00000006398	Cdc20	cell division cycle 20	64.6163	123.073	0.917117	1.88834	0.00039126		0
ENSMUSG00000067276	Capn6	calpain 6	12.7975	24.3395	0.915437	1.88614	0.0105154		0
ENSMUSG00000015947	Fcgr1	Fc receptor, IgG, high affinity I	30.7331	57.7981	0.913795	1.88399	0.000317094		1
ENSMUSG00000038213	Tapbpl	TAP binding protein-like	130.687	246.196	0.913709	1.88388	3.48395e-17		1
ENSMUSG00000027947	Il6ra	interleukin 6 receptor, alpha	4.73023	8.93178	0.910818	1.88011	0.00707769		0
ENSMUSG00000035211	Xrra1	X-ray radiation resistance associated 1	51.9581	97.9123	0.909744	1.87871	9.55298e-05		0
ENSMUSG00000026656	Fcgr2b	Fc receptor, IgG, low affinity IIb	27.3363	50.7881	0.908604	1.87723	0.00183426		0
ENSMUSG00000068011	Mkrn2os	makorin, ring finger protein 2, opposite strand	180.883	339.373	0.908088	1.87656	1.03072e-11		0
ENSMUSG00000002602	Axl	AXL receptor tyrosine kinase	1826.35	3426.14	0.907762	1.87613	3.82524e-39		1
ENSMUSG00000013707	Tnfaip8l2	tumor necrosis factor, alpha-induced protein 8-like 2	20.9872	39.1187	0.907281	1.87551	0.0255327		1
ENSMUSG00000027490	E2f1	E2F transcription factor 1	12.6299	23.8657	0.906907	1.87502	0.00805804		0
ENSMUSG00000042613	Pbxip1	pre B cell leukemia transcription factor interacting protein 1	3642.08	6829.65	0.906741	1.87481	1.22243e-27		0
ENSMUSG00000016206	H2-M3	histocompatibility 2, M region locus 3	86.9839	162.743	0.906559	1.87457	5.12157e-08		0
ENSMUSG00000001123	Lgals9	lectin, galactose binding, soluble 9	119.808	223.353	0.89799	1.86347	8.9457e-08		1
ENSMUSG00000018008	Cyth4	cytohesin 4	32.1225	59.4581	0.89638	1.86139	2.49567e-06		0
ENSMUSG00000045662	Henmt1	HEN1 methyltransferase homolog 1 (Arabidopsis)	27.4585	51.3368	0.895048	1.85967	0.00121685		0
ENSMUSG00000034792	Gna15	guanine nucleotide binding protein, alpha 15	17.9485	33.5671	0.894115	1.85847	0.0394774		0
ENSMUSG00000031803	B3gnt3	UDP-GlcNAc:betaGal beta-1,3-N-acetylglucosaminyltransferase 3	8.78661	16.3072	0.893431	1.85759	0.00739522		0
ENSMUSG00000038292	Ccdc155	coiled-coil domain containing 155	99.3131	182.851	0.892592	1.85651	7.40805e-07		0
ENSMUSG00000022723	Crybg3	beta-gamma crystallin domain containing 3	695.192	1288.07	0.889953	1.85312	6.55165e-33		0
ENSMUSG00000030317	Timp4	tissue inhibitor of metalloproteinase 4	10.7678	19.8921	0.888525	1.85128	0.00401206		0
ENSMUSG00000024300	Myo1f	myosin IF	12.9631	23.8199	0.888359	1.85107	0.00170393		0
ENSMUSG00000094910	D430019H16Rik	RIKEN cDNA D430019H16 gene	129.105	238.913	0.887451	1.8499	9.86893e-29		0
ENSMUSG00000038208	Pgap3	post-GPI attachment to proteins 3	1596.51	2954.35	0.886637	1.84886	1.82857e-23		0
ENSMUSG00000040274	Cdk6	cyclin-dependent kinase 6	163.846	301.908	0.884274	1.84584	6.54157e-12		0
ENSMUSG00000070604	Vsig10l	V-set and immunoglobulin domain containing 10 like	136.837	253.37	0.884244	1.8458	2.82717e-06		0
ENSMUSG00000051504	Siglech	sialic acid binding Ig-like lectin H	71.3264	131.501	0.882829	1.84399	2.63125e-06		0
ENSMUSG00000030047	Arhgap25	Rho GTPase activating protein 25	10.4592	19.2879	0.882209	1.84319	0.0135511		0
ENSMUSG00000002319	Ipo4	importin 4	4036.91	7441.86	0.881213	1.84192	4.08014e-26		0
ENSMUSG00000042567	Nek10	NIMA (never in mitosis gene a)- related kinase 10	88.8863	162.89	0.880723	1.8413	2.88957e-09		0
ENSMUSG00000046637	Ttc34	tetratricopeptide repeat domain 34	30.534	55.8566	0.880659	1.84122	2.63996e-06		0
ENSMUSG00000024349	Tmem173	transmembrane protein 173	14.5093	26.3514	0.87884	1.8389	0.0107818		0
ENSMUSG00000041809	Efhc1	EF-hand domain (C-terminal) containing 1	41.409	76.0788	0.875304	1.83439	0.000706358		0
ENSMUSG00000098112	Bin2	bridging integrator 2	67.9655	125.097	0.874151	1.83293	0.000893879		0
ENSMUSG00000029622	Arpc1b	actin related protein 2/3 complex, subunit 1B	395.879	725.765	0.87153	1.8296	1.16828e-10		0
ENSMUSG00000051855	Mest	mesoderm specific transcript	6306.63	11532.1	0.871436	1.82948	3.9561e-32		0
ENSMUSG00000034023	Fancd2	Fanconi anemia, complementation group D2	99.0971	180.49	0.871194	1.82918	2.80296e-05		0
ENSMUSG00000026896	Ifih1	interferon induced with helicase C domain 1	162.592	297.754	0.870957	1.82888	8.18378e-09		1
ENSMUSG00000011382	Dhdh	dihydrodiol dehydrogenase (dimeric)	729.04	1333.08	0.870933	1.82885	2.11315e-20		0
ENSMUSG00000079227	Ccr5	chemokine (C-C motif) receptor 5	61.7418	113.683	0.870788	1.82866	0.00500218		1
ENSMUSG00000026730	Pter	phosphotriesterase related	551.195	1005.62	0.869537	1.82708	5.99931e-17		0
ENSMUSG00000040613	Apobec1	apolipoprotein B mRNA editing enzyme, catalytic polypeptide 1	192.293	350.521	0.868127	1.82529	5.4782e-05		1
ENSMUSG00000018927	Ccl6	chemokine (C-C motif) ligand 6	52.5441	95.5625	0.864976	1.82131	0.0212344		0
ENSMUSG00000025963	Mdh1b	malate dehydrogenase 1B, NAD (soluble)	20.674	37.4538	0.864899	1.82121	0.00755974		0
ENSMUSG00000054690	Emcn	endomucin	76.5776	139.285	0.864338	1.8205	1.68829e-05		0
ENSMUSG00000035594	Chrna5	cholinergic receptor, nicotinic, alpha polypeptide 5	186.976	339.117	0.863205	1.81908	1.44373e-11		0
ENSMUSG00000038507	Parp12	poly (ADP-ribose) polymerase family, member 12	320.89	583.852	0.862204	1.81781	1.37342e-18		0
ENSMUSG00000078202	Nrarp	Notch-regulated ankyrin repeat protein	140.394	256.304	0.861599	1.81705	1.12174e-11		0
ENSMUSG00000030793	Pycard	PYD and CARD domain containing	34.8442	63.335	0.860445	1.8156	6.12072e-05		1
ENSMUSG00000096727	Psmb9	proteasome (prosome, macropain) subunit, beta type 9 (large multifunctional peptidase 2)	168.975	304.693	0.856886	1.81113	0.00093344		1
ENSMUSG00000026923	Notch1	notch 1	3632.51	6581.34	0.85624	1.81031	3.65038e-14		0
ENSMUSG00000033016	Nfatc1	nuclear factor of activated T cells, cytoplasmic, calcineurin dependent 1	9.75252	17.6581	0.855988	1.81	0.00134997		0
ENSMUSG00000040093	Bmf	BCL2 modifying factor	2447.38	4431	0.855569	1.80947	8.65217e-13		0
ENSMUSG00000043621	Ubxn10	UBX domain protein 10	111.739	202.528	0.854898	1.80863	1.88075e-11		0
ENSMUSG00000047216	Cdh19	cadherin 19, type 2	36.7122	66.93	0.85147	1.80434	0.00129465		0
ENSMUSG00000004098	Col5a3	collagen, type V, alpha 3	26.1521	47.162	0.849488	1.80186	2.52207e-07		0
ENSMUSG00000067212	H2-T23	histocompatibility 2, T region locus 23	175.722	316.327	0.846365	1.79796	7.68581e-08		1
ENSMUSG00000055538	Zcchc24	zinc finger, CCHC domain containing 24	143.374	257.621	0.845356	1.79671	1.84453e-18		0
ENSMUSG00000021838	Samd4	sterile alpha motif domain containing 4	200.17	359.631	0.84431	1.79541	8.18753e-14		0
ENSMUSG00000032000	Birc3	baculoviral IAP repeat-containing 3	49.2077	88.6324	0.841966	1.79249	0.0231996		0
ENSMUSG00000064140	Trim38	tripartite motif-containing 38	31.1161	55.467	0.841536	1.79196	0.00166712		1
ENSMUSG00000025647	Shisa5	shisa family member 5	1584.29	2833.35	0.839042	1.78886	3.4985e-26		0
ENSMUSG00000031875	Cmtm3	CKLF-like MARVEL transmembrane domain containing 3	94.0194	168.272	0.83771	1.78721	0.00015535		0
ENSMUSG00000060671	Atp8b2	ATPase, class I, type 8B, member 2	2097.93	3745.8	0.834403	1.78312	1.34503e-22		0
ENSMUSG00000037921	Ddx60	DEAD (Asp-Glu-Ala-Asp) box polypeptide 60	91.1707	163.091	0.83365	1.78219	7.39231e-07		1
ENSMUSG00000021754	Map3k1	mitogen-activated protein kinase kinase kinase 1	8255.26	14714.8	0.833203	1.78164	4.01548e-23		0
ENSMUSG00000041607	Mbp	myelin basic protein	1013.53	1806.66	0.832396	1.78064	4.1445e-20		0
ENSMUSG00000059883	Irak4	interleukin-1 receptor-associated kinase 4	30.2813	54.2364	0.83237	1.78061	4.43881e-05		1
ENSMUSG00000040978	Gm11992	predicted gene 11992	55.8128	99.221	0.831547	1.77959	7.53326e-07		0
ENSMUSG00000032965	Ift57	intraflagellar transport 57	1472.46	2621.53	0.831462	1.77949	1.5234e-26		0
ENSMUSG00000027907	S100a11	S100 calcium binding protein A11	194.3	346.883	0.831384	1.77939	0.00212394		0
ENSMUSG00000028841	Cnksr1	connector enhancer of kinase suppressor of Ras 1	334.993	593.288	0.830402	1.77818	1.09274e-08		0
ENSMUSG00000043850	Clrn1	clarin 1	331.261	587.952	0.830136	1.77785	7.40948e-11		0
ENSMUSG00000017830	Dhx58	DEXH (Asp-Glu-X-His) box polypeptide 58	140.14	248.501	0.828272	1.77556	4.78379e-05		1
ENSMUSG00000041515	Irf8	interferon regulatory factor 8	170.956	304.187	0.827689	1.77484	2.70055e-08		1
ENSMUSG00000033222	Ttf2	transcription termination factor, RNA polymerase II	275.945	488.019	0.827539	1.77466	3.54016e-13		0
ENSMUSG00000006445	Epha2	Eph receptor A2	298.722	530.929	0.825247	1.77184	2.68949e-08		0
ENSMUSG00000027962	Vcam1	vascular cell adhesion molecule 1	346.85	614.177	0.82421	1.77056	1.41264e-12		0
ENSMUSG00000031980	Agt	angiotensinogen (serpin peptidase inhibitor, clade A, member 8)	363.777	645.007	0.822927	1.76899	6.38725e-10		0
ENSMUSG00000031665	Sall1	sal-like 1 (Drosophila)	10.3893	18.518	0.822888	1.76894	0.0018321		0
ENSMUSG00000089687	Rab42	RAB42, member RAS oncogene family	39.2714	70.1599	0.822216	1.76812	0.0152755		0
ENSMUSG00000067586	S1pr3	sphingosine-1-phosphate receptor 3	254.543	449.458	0.821784	1.76759	8.27821e-13		0
ENSMUSG00000017978	Cadps2	Ca2+-dependent activator protein for secretion 2	157.685	278.629	0.821663	1.76744	4.95054e-19		0
ENSMUSG00000068115	Ninl	ninein-like	210.524	371.6	0.821344	1.76705	1.7256e-07		0
ENSMUSG00000035673	Sbno2	strawberry notch homolog 2 (Drosophila)	413.32	730.745	0.820649	1.7662	7.54332e-09		0
ENSMUSG00000000126	Wnt9a	wingless-type MMTV integration site family, member 9A	25.4119	44.8959	0.820074	1.7655	1.27755e-05		0
ENSMUSG00000030898	Cckbr	cholecystokinin B receptor	231.755	409.704	0.819412	1.76469	5.49371e-12		0
ENSMUSG00000024621	Csf1r	colony stimulating factor 1 receptor	201.478	355.657	0.818547	1.76363	3.29195e-22		1
ENSMUSG00000041773	Enc1	ectodermal-neural cortex 1	107.237	188.947	0.818012	1.76297	1.36791e-13		0
ENSMUSG00000032202	Rab27a	RAB27A, member RAS oncogene family	350.668	619.474	0.817721	1.76262	5.02586e-14		0
ENSMUSG00000030966	Trim21	tripartite motif-containing 21	476.524	840.072	0.813602	1.75759	8.8781e-09		1
ENSMUSG00000027956	Tmem144	transmembrane protein 144	182.129	318.117	0.812372	1.7561	1.02257e-05		0
ENSMUSG00000032089	Il10ra	interleukin 10 receptor, alpha	21.1504	37.4878	0.81192	1.75555	0.000212836		0
ENSMUSG00000022893	Adamts1	a disintegrin-like and metallopeptidase (reprolysin type) with thrombospondin type 1 motif, 1	742.868	1303.81	0.810928	1.75434	6.46854e-13		0
ENSMUSG00000021364	Elovl2	elongation of very long chain fatty acids (FEN1/Elo2, SUR4/Elo3, yeast)-like 2	1149.56	2017.11	0.810734	1.7541	1.93721e-39		0
ENSMUSG00000054263	Lifr	leukemia inhibitory factor receptor	1572.8	2759.25	0.810538	1.75387	7.49129e-28		0
ENSMUSG00000074896	Ifit3	interferon-induced protein with tetratricopeptide repeats 3	473.359	830.676	0.810125	1.75336	1.11511e-09		1
ENSMUSG00000043496	Tril	TLR4 interactor with leucine-rich repeats	185.836	326.238	0.808873	1.75184	1.6528e-15		1
ENSMUSG00000052688	Rab7b	RAB7B, member RAS oncogene family	215.072	373.757	0.807319	1.74996	4.0122e-06		1
ENSMUSG00000026814	Eng	endoglin	126.404	221.366	0.8063	1.74872	9.20567e-13		0
ENSMUSG00000017765	Slc12a4	solute carrier family 12, member 4	927.996	1624.77	0.804943	1.74708	1.3535e-12		0
ENSMUSG00000029713	Gnb2	guanine nucleotide binding protein (G protein), beta 2	6432.61	11233	0.804641	1.74671	3.05031e-36		0
ENSMUSG00000021998	Lcp1	lymphocyte cytosolic protein 1	225.986	392.809	0.803781	1.74567	1.13684e-05		0
ENSMUSG00000045377	Tmem88	transmembrane protein 88	32.661	56.948	0.800795	1.74206	0.0011612		0
ENSMUSG00000044461	Shisa2	shisa family member 2	596.743	1038.81	0.79907	1.73998	3.09996e-13		0
ENSMUSG00000026177	Slc11a1	solute carrier family 11 (proton-coupled divalent metal ion transporters), member 1	66.2248	114.209	0.798156	1.73888	0.00529414		0
ENSMUSG00000039236	Isg20	interferon-stimulated protein	31.0411	54.0214	0.796088	1.73639	0.0329133		1
ENSMUSG00000021703	Serinc5	serine incorporator 5	1210.01	2103.16	0.795958	1.73623	1.10444e-16		1
ENSMUSG00000033182	Kbtbd12	kelch repeat and BTB (POZ) domain containing 12	18.2346	31.408	0.794249	1.73417	0.0338057		0
ENSMUSG00000015652	Steap1	six transmembrane epithelial antigen of the prostate 1	30.8088	53.6596	0.7924	1.73195	0.0205542		0
ENSMUSG00000051984	Sec31b	Sec31 homolog B (S. cerevisiae)	13.668	23.7368	0.791328	1.73067	0.00510891		0
ENSMUSG00000026519	Tmem63a	transmembrane protein 63a	193.658	336.547	0.791104	1.7304	1.20114e-05		0
ENSMUSG00000052336	Cx3cr1	chemokine (C-X3-C motif) receptor 1	103.631	178.769	0.790459	1.72963	1.63576e-11		1
ENSMUSG00000029810	Tmem176b	transmembrane protein 176B	1546.8	2673.26	0.789881	1.72893	1.4795e-18		0
ENSMUSG00000032041	Tirap	toll-interleukin 1 receptor (TIR) domain-containing adaptor protein	286.996	496.741	0.789485	1.72846	9.20116e-12		1
ENSMUSG00000039661	Dusp26	dual specificity phosphatase 26 (putative)	3568.13	6163.61	0.788507	1.72729	8.11468e-26		0
ENSMUSG00000050896	Rtn4rl2	reticulon 4 receptor-like 2	249.409	431.057	0.78845	1.72722	1.2693e-07		0
ENSMUSG00000043313	Pcdhb19	protocadherin beta 19	166.958	288.441	0.787308	1.72585	3.9392e-15		0
ENSMUSG00000036560	Lgi4	leucine-rich repeat LGI family, member 4	1012.97	1745.33	0.786118	1.72443	1.73677e-11		0
ENSMUSG00000023186	Vwa5a	von Willebrand factor A domain containing 5A	1876.71	3236.77	0.785993	1.72428	1.17576e-14		0
ENSMUSG00000028599	Tnfrsf1b	tumor necrosis factor receptor superfamily, member 1b	52.7664	90.6901	0.785175	1.7233	0.00456315		0
ENSMUSG00000053198	Prx	periaxin	6.34423	10.9697	0.784253	1.7222	0.0433838		0
ENSMUSG00000034768	Asb16	ankyrin repeat and SOCS box-containing 16	15.4471	26.5955	0.783347	1.72112	0.00538541		0
ENSMUSG00000032577	Mapkapk3	mitogen-activated protein kinase-activated protein kinase 3	87.8167	150.698	0.783013	1.72072	0.000224322		0
ENSMUSG00000062488	Ifit3b	interferon-induced protein with tetratricopeptide repeats 3B	222.192	382.851	0.781617	1.71906	8.24964e-09		1
ENSMUSG00000006715	Gmnn	geminin	341.837	585.095	0.781345	1.71873	1.10218e-08		0
ENSMUSG00000041143	Tmco4	transmembrane and coiled-coil domains 4	53.2853	91.8364	0.780056	1.7172	1.78773e-06		0
ENSMUSG00000004266	Ptpn6	protein tyrosine phosphatase, non-receptor type 6	189.596	324.313	0.778871	1.71579	0.000937523		0
ENSMUSG00000022488	Nckap1l	NCK associated protein 1 like	36.7356	62.8548	0.778356	1.71518	2.97998e-08		0
ENSMUSG00000050022	Amz1	archaelysin family metallopeptidase 1	44.0059	75.4518	0.777915	1.71465	0.0049902		0
ENSMUSG00000015217	Hmgb3	high mobility group box 3	519.737	889.584	0.777732	1.71443	1.25666e-08		1
ENSMUSG00000033207	Mamdc2	MAM domain containing 2	69.8825	119.383	0.776786	1.71331	5.35816e-08		0
ENSMUSG00000024538	Ppic	peptidylprolyl isomerase C	45.0993	77.2599	0.773672	1.70962	0.00113377		0
ENSMUSG00000014599	Csf1	colony stimulating factor 1 (macrophage)	136.442	232.925	0.772285	1.70797	2.5809e-12		1
ENSMUSG00000001020	S100a4	S100 calcium binding protein A4	543.13	924.463	0.772055	1.7077	2.75698e-06		0
ENSMUSG00000025534	Gusb	glucuronidase, beta	317.892	543.23	0.771737	1.70732	3.88326e-16		0
ENSMUSG00000029798	Herc6	hect domain and RLD 6	249.487	427.132	0.771559	1.70711	4.01847e-07		1
ENSMUSG00000033965	Slc16a2	solute carrier family 16 (monocarboxylic acid transporters), member 2	607.662	1038.58	0.771104	1.70658	2.45629e-10		0
ENSMUSG00000040466	Blvrb	biliverdin reductase B (flavin reductase (NADPH))	361.887	615.484	0.770646	1.70603	8.66207e-08		0
ENSMUSG00000027901	Dennd2d	DENN/MADD domain containing 2D	25.7037	43.738	0.770154	1.70545	0.0289172		0
ENSMUSG00000027070	Lrp2	low density lipoprotein receptor-related protein 2	425.512	724.566	0.769167	1.70429	5.87276e-14		0
ENSMUSG00000060519	Tor3a	torsin family 3, member A	197.083	337.264	0.76903	1.70412	1.34752e-10		0
ENSMUSG00000054675	Tmem119	transmembrane protein 119	166.268	283.285	0.768949	1.70403	2.05856e-05		0
ENSMUSG00000041238	Rbbp8	retinoblastoma binding protein 8, endonuclease	135.021	229.569	0.767926	1.70282	3.2166e-14		0
ENSMUSG00000074170	Plekhf1	pleckstrin homology domain containing, family F (with FYVE domain) member 1	18.7326	31.7444	0.767741	1.7026	0.000977408		0
ENSMUSG00000055653	Gpc3	glypican 3	322.415	550.271	0.767716	1.70257	4.57937e-17		0
ENSMUSG00000022756	Slc7a4	solute carrier family 7 (cationic amino acid transporter, y+ system), member 4	671.505	1143.42	0.767594	1.70243	2.03358e-28		0
ENSMUSG00000064262	Gimap8	GTPase, IMAP family member 8	19.0266	32.5817	0.765581	1.70005	0.00221042		0
ENSMUSG00000057092	Fxyd3	FXYD domain-containing ion transport regulator 3	97.4812	165.33	0.764527	1.69881	0.0126855		0
ENSMUSG00000020573	Pik3cg	phosphatidylinositol-4,5-bisphosphate 3-kinase catalytic subunit gamma	8.66142	14.7774	0.764183	1.69841	0.0108181		1
ENSMUSG00000040253	Gbp7	guanylate binding protein 7	129.649	220.284	0.762888	1.69688	2.56805e-05		1
ENSMUSG00000029576	Radil	Ras association and DIL domains	333.277	565.561	0.761447	1.69519	2.18729e-11		0
ENSMUSG00000036353	P2ry12	purinergic receptor P2Y, G-protein coupled 12	111.893	188.584	0.757956	1.69109	2.97784e-09		0
ENSMUSG00000042622	Maff	v-maf musculoaponeurotic fibrosarcoma oncogene family, protein F (avian)	40.7103	68.851	0.756831	1.68977	0.00755728		0
ENSMUSG00000034173	Zbed5	zinc finger, BED type containing 5	77.9151	131.314	0.756757	1.68969	1.11296e-08		0
ENSMUSG00000002699	Lcp2	lymphocyte cytosolic protein 2	21.5116	36.2413	0.75587	1.68865	0.0241176		0
ENSMUSG00000023947	Nfkbie	nuclear factor of kappa light polypeptide gene enhancer in B cells inhibitor, epsilon	68.8202	116.42	0.75485	1.68746	2.50508e-07		0
ENSMUSG00000030125	Lrrc23	leucine rich repeat containing 23	183.592	310.517	0.753289	1.68563	7.84535e-05		0
ENSMUSG00000063535	Zfp773	zinc finger protein 773	47.1028	79.7829	0.752906	1.68518	1.84652e-05		0
ENSMUSG00000025780	Itih5	inter-alpha (globulin) inhibitor H5	22.5656	38.2148	0.752339	1.68452	4.79043e-05		0
ENSMUSG00000030671	Pde3b	phosphodiesterase 3B, cGMP-inhibited	298.968	502.775	0.748303	1.67982	1.27507e-12		0
ENSMUSG00000024164	C3	complement component 3	272.57	456.133	0.747855	1.67929	0.000228682		1
ENSMUSG00000035944	Ttc38	tetratricopeptide repeat domain 38	127.153	214.404	0.74735	1.67871	8.30667e-10		0
ENSMUSG00000022220	Adcy4	adenylate cyclase 4	26.1086	44.2088	0.745995	1.67713	0.001591		0
ENSMUSG00000031245	Hmgn5	high-mobility group nucleosome binding domain 5	114.733	193.395	0.745293	1.67631	4.48565e-06		0
ENSMUSG00000028459	Cd72	CD72 antigen	33.8909	56.4246	0.745261	1.67628	0.0347768		0
ENSMUSG00000030737	Slco2b1	solute carrier organic anion transporter family, member 2b1	372.144	623.854	0.74475	1.67568	1.43518e-11		0
ENSMUSG00000022575	Gsdmd	gasdermin D	26.6333	45.0459	0.743711	1.67448	0.010508		1
ENSMUSG00000024697	Gna14	guanine nucleotide binding protein, alpha 14	111.709	186.194	0.742568	1.67315	4.46464e-06		0
ENSMUSG00000078995	Zfp456	zinc finger protein 456	119.825	199.932	0.742553	1.67313	0.00311099		0
ENSMUSG00000027890	Gstm4	glutathione S-transferase, mu 4	159.579	266.103	0.742496	1.67307	2.27278e-07		0
ENSMUSG00000033589	Reep4	receptor accessory protein 4	107.684	179.787	0.741248	1.67162	2.13729e-07		0
ENSMUSG00000049630	C1ql3	C1q-like 3	990.052	1652.29	0.739363	1.66944	1.6851e-24		0
ENSMUSG00000036306	Lzts1	leucine zipper, putative tumor suppressor 1	183.238	306.75	0.739072	1.6691	8.96086e-09		0
ENSMUSG00000066258	Trim12a	tripartite motif-containing 12A	110.44	185.482	0.738415	1.66834	4.61523e-05		1
ENSMUSG00000009628	Tex15	testis expressed gene 15	98.0998	162.894	0.737475	1.66725	1.76655e-05		0
ENSMUSG00000038543	BC028528	cDNA sequence BC028528	98.3685	162.098	0.735428	1.66489	0.00678088		0
ENSMUSG00000068154	Insm1	insulinoma-associated 1	232.908	387.952	0.734823	1.66419	8.02802e-07		0
ENSMUSG00000030560	Ctsc	cathepsin C	1190.85	1979.15	0.734151	1.66342	7.04612e-10		0
ENSMUSG00000034330	Plcg2	phospholipase C, gamma 2	28.2577	47.1766	0.733545	1.66272	1.97484e-05		1
ENSMUSG00000075012	Fjx1	four jointed box 1 (Drosophila)	33.2727	55.1511	0.733384	1.66253	0.000308961		0
ENSMUSG00000002108	Nr1h3	nuclear receptor subfamily 1, group H, member 3	164.334	272.402	0.732916	1.66199	6.00574e-07		0
ENSMUSG00000031207	Msn	moesin	630.504	1049.14	0.731979	1.66092	1.2361e-16		0
ENSMUSG00000004891	Nes	nestin	88.9288	147.731	0.731527	1.6604	6.21352e-09		0
ENSMUSG00000026365	Cfh	complement component factor h	261.016	433.588	0.729161	1.65768	1.97068e-08		1
ENSMUSG00000039005	Tlr4	toll-like receptor 4	72.2595	120.25	0.728779	1.65724	0.000254925		1
ENSMUSG00000059921	Unc5c	unc-5 netrin receptor C	628.118	1040.78	0.728311	1.6567	3.65391e-16		0
ENSMUSG00000038527	C1rl	complement component 1, r subcomponent-like	17.3429	28.6822	0.727973	1.65631	0.00845053		1
ENSMUSG00000038372	Gmds	GDP-mannose 4, 6-dehydratase	354.51	585.723	0.726604	1.65474	2.05549e-08		0
ENSMUSG00000030342	Cd9	CD9 antigen	4189.16	6926.23	0.725673	1.65367	1.28973e-10		0
ENSMUSG00000019320	Noxo1	NADPH oxidase organizer 1	103.281	169.482	0.723857	1.65159	0.00207297		0
ENSMUSG00000020580	Rock2	Rho-associated coiled-coil containing protein kinase 2	1631.73	2695.53	0.723786	1.65151	9.65924e-22		0
ENSMUSG00000040694	Apobec2	apolipoprotein B mRNA editing enzyme, catalytic polypeptide 2	302.531	499.937	0.72208	1.64956	0.000270824		0
ENSMUSG00000016256	Ctsz	cathepsin Z	1837.76	3029.57	0.721701	1.64913	2.07126e-25		0
ENSMUSG00000038418	Egr1	early growth response 1	77.889	128.611	0.720861	1.64817	2.24422e-05		0
ENSMUSG00000046387	Pcdhb17	protocadherin beta 17	296.498	488.948	0.720429	1.64767	3.2302e-21		0
ENSMUSG00000070469	Adamtsl3	ADAMTS-like 3	78.1469	129.986	0.71967	1.6468	0.0103765		0
ENSMUSG00000063558	Aox1	aldehyde oxidase 1	21.8228	36.0502	0.719427	1.64653	3.18261e-05		0
ENSMUSG00000043895	S1pr2	sphingosine-1-phosphate receptor 2	163.835	269.346	0.719391	1.64649	1.31433e-05		0
ENSMUSG00000051860	Samd7	sterile alpha motif domain containing 7	3614.44	5950.02	0.719034	1.64608	1.11566e-05		0
ENSMUSG00000041445	Mmrn2	multimerin 2	50.3396	83.4262	0.718519	1.64549	1.02352e-05		0
ENSMUSG00000074825	Itpripl1	inositol 1,4,5-triphosphate receptor interacting protein-like 1	27.9818	45.9491	0.718216	1.64515	0.0079829		0
ENSMUSG00000030681	Mvp	major vault protein	248.38	409.275	0.718169	1.64509	1.89951e-17		0
ENSMUSG00000019789	Hey2	hairy/enhancer-of-split related with YRPW motif 2	358.842	591.121	0.718078	1.64499	1.51187e-15		0
ENSMUSG00000022686	B3gnt5	UDP-GlcNAc:betaGal beta-1,3-N-acetylglucosaminyltransferase 5	70.1696	115.599	0.718067	1.64498	0.00309181		0
ENSMUSG00000037627	Rgs22	regulator of G-protein signalling 22	1208.73	1982.26	0.715528	1.64208	5.58594e-06		0
ENSMUSG00000074457	S100a16	S100 calcium binding protein A16	2508.34	4116.42	0.715366	1.6419	1.13482e-08		0
ENSMUSG00000001642	Akr1b3	aldo-keto reductase family 1, member B3 (aldose reductase)	1303.3	2137.12	0.715084	1.64158	2.3145e-09		0
ENSMUSG00000042190	Cmklr1	chemokine-like receptor 1	47.8687	79.1354	0.714398	1.6408	0.0289969		0
ENSMUSG00000022040	Ephx2	epoxide hydrolase 2, cytoplasmic	1359.65	2226.87	0.712925	1.63912	1.23845e-18		0
ENSMUSG00000038387	Rras	related RAS viral (r-ras) oncogene	417.729	687.37	0.712553	1.6387	8.45442e-08		0
ENSMUSG00000015085	Entpd2	ectonucleoside triphosphate diphosphohydrolase 2	55.5239	91.1345	0.711936	1.638	0.000111713		0
ENSMUSG00000027111	Itga6	integrin alpha 6	280.6	461.122	0.71167	1.6377	4.76418e-09		0
ENSMUSG00000022912	Pros1	protein S (alpha)	1882.65	3084.52	0.711295	1.63727	2.90017e-26		0
ENSMUSG00000061536	Sec22c	SEC22 homolog C, vesicle trafficking protein	1365.33	2238.25	0.711081	1.63703	4.43401e-17		0
ENSMUSG00000024013	Fgd2	FYVE, RhoGEF and PH domain containing 2	53.0264	86.1956	0.710421	1.63628	0.0137013		0
ENSMUSG00000018166	Erbb3	erb-b2 receptor tyrosine kinase 3	10.7988	17.8053	0.71036	1.63621	0.00941257		0
ENSMUSG00000047881	Rell1	RELT-like 1	712.837	1170.56	0.710349	1.6362	2.8953e-09		0
ENSMUSG00000006342	Susd2	sushi domain containing 2	125.645	205.323	0.708753	1.63439	7.26547e-11		0
ENSMUSG00000062960	Kdr	kinase insert domain protein receptor	1813.99	2962.75	0.708029	1.63357	1.33038e-06		0
ENSMUSG00000052837	Junb	jun B proto-oncogene	613.629	1004.74	0.70792	1.63345	1.24289e-08		0
ENSMUSG00000033327	Tnxb	tenascin XB	22.7973	37.1795	0.706624	1.63198	4.13677e-07		0
ENSMUSG00000029570	Lfng	LFNG O-fucosylpeptide 3-beta-N-acetylglucosaminyltransferase	739.879	1207.19	0.706324	1.63164	0.0394761		0
ENSMUSG00000027435	Cd93	CD93 antigen	52.5837	86.0476	0.705677	1.63091	2.46288e-09		0
ENSMUSG00000040209	Zfp704	zinc finger protein 704	1164.47	1899.71	0.705216	1.63039	1.38463e-12		0
ENSMUSG00000052684	Jun	jun proto-oncogene	592.862	967.147	0.704922	1.63006	1.19702e-11		0
ENSMUSG00000022722	Arl6	ADP-ribosylation factor-like 6	13140.6	21410.1	0.704427	1.6295	7.69852e-13		0
ENSMUSG00000047307	Pcdhb13	protocadherin beta 13	77.7585	127.002	0.703142	1.62805	5.73141e-09		0
ENSMUSG00000041235	Chd7	chromodomain helicase DNA binding protein 7	4271.52	6952.28	0.702535	1.62736	2.6087e-10		0
ENSMUSG00000070683	Lactbl1	lactamase, beta-like 1	985.522	1604.21	0.702344	1.62715	2.86135e-07		0
ENSMUSG00000030249	Abcc9	ATP-binding cassette, sub-family C (CFTR/MRP), member 9	64.7766	105.58	0.701499	1.62619	3.66007e-05		1
ENSMUSG00000041679	Lrrc29	leucine rich repeat containing 29	31.3553	51.2511	0.701377	1.62606	0.00241211		0
ENSMUSG00000054206	Gzmm	granzyme M (lymphocyte met-ase 1)	2615.11	4250.29	0.70114	1.62579	0.0143142		0
ENSMUSG00000051159	Cited1	Cbp/p300-interacting transactivator with Glu/Asp-rich carboxy-terminal domain 1	285.222	464.709	0.700626	1.62521	2.59158e-05		0
ENSMUSG00000037737	Actrt3	actin related protein T3	25.5147	41.268	0.700582	1.62516	0.0159145		0
ENSMUSG00000024816	Frmd8	FERM domain containing 8	649.419	1056.02	0.70054	1.62511	2.21536e-12		1
ENSMUSG00000046841	Ckap4	cytoskeleton-associated protein 4	604.049	981.292	0.699949	1.62445	9.61313e-17		0
ENSMUSG00000023800	Tiam2	T cell lymphoma invasion and metastasis 2	25.6544	41.827	0.699501	1.62394	5.0354e-06		0
ENSMUSG00000023905	Tnfrsf12a	tumor necrosis factor receptor superfamily, member 12a	524.504	850.925	0.699443	1.62388	6.86503e-06		0
ENSMUSG00000027630	Tbl1xr1	transducin (beta)-like 1X-linked receptor 1	4784.11	7768.63	0.698718	1.62306	1.16587e-16		0
ENSMUSG00000054404	Slfn5	schlafen 5	101.973	166.253	0.698556	1.62288	3.10174e-06		0
ENSMUSG00000036362	P2ry13	purinergic receptor P2Y, G-protein coupled 13	31.2711	50.4225	0.698327	1.62262	0.00271644		0
ENSMUSG00000027848	Olfml3	olfactomedin-like 3	341.878	554.49	0.697006	1.62114	2.08572e-15		0
ENSMUSG00000047045	Tmem164	transmembrane protein 164	504.379	818.777	0.696712	1.62081	3.41652e-18		0
ENSMUSG00000032172	Olfm2	olfactomedin 2	567.631	920.269	0.695483	1.61943	1.32455e-16		0
ENSMUSG00000031367	Ap1s2	adaptor-related protein complex 1, sigma 2 subunit	1348.8	2182.1	0.694992	1.61888	5.74183e-18		0
ENSMUSG00000035914	Cd276	CD276 antigen	250.503	405.562	0.693297	1.61697	1.02782e-06		0
ENSMUSG00000020325	Fstl3	follistatin-like 3	158.532	257.596	0.69269	1.61629	0.00165958		0
ENSMUSG00000020857	Nme2	NME/NM23 nucleoside diphosphate kinase 2	472.661	763	0.692606	1.6162	5.05161e-06		0
ENSMUSG00000028164	Manba	mannosidase, beta A, lysosomal	666.706	1073.09	0.69233	1.61589	1.18706e-08		0
ENSMUSG00000040280	Ndufa4l2	NADH dehydrogenase (ubiquinone) 1 alpha subcomplex, 4-like 2	98.3902	159.029	0.69132	1.61476	0.000367537		0
ENSMUSG00000046191	Pcdhb20	protocadherin beta 20	282.924	456.462	0.690001	1.61328	4.85773e-15		0
ENSMUSG00000039063	Echdc3	enoyl Coenzyme A hydratase domain containing 3	112.878	180.423	0.689896	1.61317	0.00267835		0
ENSMUSG00000021023	1110008L16Rik	RIKEN cDNA 1110008L16 gene	93.3071	151.232	0.689114	1.61229	1.34679e-05		0
ENSMUSG00000033033	Calhm2	calcium homeostasis modulator 2	17.3334	28.0502	0.688426	1.61152	0.00807102		0
ENSMUSG00000010122	Slc47a1	solute carrier family 47, member 1	37.9612	60.9649	0.686889	1.60981	0.0104985		0
ENSMUSG00000007379	Dennd2c	DENN/MADD domain containing 2C	23.6278	38.355	0.686613	1.6095	0.00134915		0
ENSMUSG00000035778	Ggta1	glycoprotein galactosyltransferase alpha 1, 3	71.8623	116.033	0.685358	1.6081	0.0038901		0
ENSMUSG00000025993	Slc40a1	solute carrier family 40 (iron-regulated transporter), member 1	815.289	1308.58	0.684994	1.6077	6.4766e-09		0
ENSMUSG00000023019	Gpd1	glycerol-3-phosphate dehydrogenase 1 (soluble)	92.5883	148.665	0.682353	1.60475	0.000341142		0
ENSMUSG00000028015	Ctso	cathepsin O	2183.14	3495.7	0.680059	1.60221	5.98924e-09		0
ENSMUSG00000034487	Kdelc2	KDEL (Lys-Asp-Glu-Leu) containing 2	91.2353	146.22	0.679717	1.60183	2.41569e-06		0
ENSMUSG00000029994	Anxa4	annexin A4	352.895	565.471	0.678461	1.60043	8.35159e-10		0
ENSMUSG00000004837	Grap	GRB2-related adaptor protein	87.8518	139.946	0.678241	1.60019	0.0095893		0
ENSMUSG00000038058	Nod1	nucleotide-binding oligomerization domain containing 1	221.164	353.837	0.678058	1.59999	3.02615e-05		1
ENSMUSG00000007655	Cav1	caveolin 1, caveolae protein	9779.84	15636.6	0.677364	1.59921	2.88831e-05		1
ENSMUSG00000022032	Scara5	scavenger receptor class A, member 5	43.9281	70.8377	0.677279	1.59912	0.00233885		0
ENSMUSG00000079608	Stard6	StAR-related lipid transfer (START) domain containing 6	69.343	109.647	0.674854	1.59644	0.0275389		0
ENSMUSG00000030091	Nup210	nucleoporin 210	1829.03	2920.65	0.674494	1.59604	2.81198e-15		0
ENSMUSG00000090394	4930523C07Rik	RIKEN cDNA 4930523C07 gene	68.366	108.984	0.674254	1.59577	0.00796836		0
ENSMUSG00000047867	Gimap6	GTPase, IMAP family member 6	104.615	168.474	0.673872	1.59535	0.000796861		0
ENSMUSG00000060591	Ifitm2	interferon induced transmembrane protein 2	249.393	396.814	0.673688	1.59515	6.19056e-05		1
ENSMUSG00000040723	Rcsd1	RCSD domain containing 1	28.5307	45.3486	0.673675	1.59513	0.00259899		0
ENSMUSG00000022641	Bbx	bobby sox HMG box containing	1106.33	1765.49	0.673436	1.59487	1.75398e-16		0
ENSMUSG00000044786	Zfp36	zinc finger protein 36	76.1652	122.191	0.673069	1.59446	2.91306e-05		0
ENSMUSG00000074063	Osgin1	oxidative stress induced growth inhibitor 1	80.703	128.744	0.672566	1.59391	0.00585454		0
ENSMUSG00000030352	Tspan9	tetraspanin 9	7704.39	12268.6	0.671041	1.59222	1.1602e-20		0
ENSMUSG00000044816	D630023F18Rik	RIKEN cDNA D630023F18 gene	49.4438	78.0744	0.669583	1.59061	0.0121747		0
ENSMUSG00000021222	Dcaf4	DDB1 and CUL4 associated factor 4	2112.43	3358.45	0.669107	1.59009	5.20873e-21		0
ENSMUSG00000027315	Spint1	serine protease inhibitor, Kunitz type 1	63.2416	100.71	0.666799	1.58755	0.000132774		0
ENSMUSG00000039908	Slc26a11	solute carrier family 26, member 11	303.8	483.073	0.666331	1.58703	2.30304e-08		0
ENSMUSG00000022790	Igsf11	immunoglobulin superfamily, member 11	5342.07	8477.33	0.666301	1.587	2.04465e-29		0
ENSMUSG00000026433	Rab29	RAB29, member RAS oncogene family	191.8	303.118	0.665614	1.58624	1.51562e-06		0
ENSMUSG00000048120	Entpd1	ectonucleoside triphosphate diphosphohydrolase 1	516.342	816.695	0.665189	1.58578	1.08519e-07		0
ENSMUSG00000019846	Lama4	laminin, alpha 4	73.7863	116.505	0.6639	1.58436	0.000331373		0
ENSMUSG00000023249	Parp3	poly (ADP-ribose) polymerase family, member 3	313.984	498.196	0.662937	1.5833	6.40385e-09		0
ENSMUSG00000036206	Sh3bp4	SH3-domain binding protein 4	378.696	600.196	0.662178	1.58247	5.51833e-15		0
ENSMUSG00000038859	Baiap2l1	BAI1-associated protein 2-like 1	29.2438	45.8741	0.661737	1.58199	0.0143574		0
ENSMUSG00000075254	Heg1	heart development protein with EGF-like domains 1	1329.98	2102.23	0.660174	1.58027	7.32037e-09		0
ENSMUSG00000031170	Slc38a5	solute carrier family 38, member 5	20.9012	32.6478	0.65996	1.58004	0.0395143		0
ENSMUSG00000030088	Aldh1l1	aldehyde dehydrogenase 1 family, member L1	2029.25	3206.22	0.659423	1.57945	5.6358e-12		0
ENSMUSG00000029723	Tsc22d4	TSC22 domain family, member 4	1645.38	2598.75	0.659152	1.57915	2.42606e-12		0
ENSMUSG00000027963	Extl2	exostoses (multiple)-like 2	3914.72	6182.79	0.659082	1.57908	2.05927e-17		0
ENSMUSG00000021665	Hexb	hexosaminidase B	2031.94	3206.3	0.658694	1.57865	1.16202e-13		0
ENSMUSG00000016918	Sulf1	sulfatase 1	1833	2894.63	0.65866	1.57862	2.5698e-13		0
ENSMUSG00000075284	Wipf1	WAS/WASL interacting protein family, member 1	153.846	244.465	0.657315	1.57714	0.000938811		0
ENSMUSG00000041654	Slc39a11	solute carrier family 39 (metal ion transporter), member 11	899.628	1416.14	0.657209	1.57703	1.46145e-05		0
ENSMUSG00000040606	Kazn	kazrin, periplakin interacting protein	418.205	660.826	0.656809	1.57659	1.14901e-09		0
ENSMUSG00000031709	Tbc1d9	TBC1 domain family, member 9	813.082	1282.18	0.656558	1.57632	1.48911e-14		0
ENSMUSG00000043279	Trim56	tripartite motif-containing 56	130.451	205.901	0.655073	1.5747	8.28511e-07		1
ENSMUSG00000042215	Bag2	BCL2-associated athanogene 2	505.77	795.192	0.654155	1.57369	2.60567e-07		0
ENSMUSG00000001166	Oas1c	2'-5' oligoadenylate synthetase 1C	108.453	171.851	0.654049	1.57358	0.00213335		1
ENSMUSG00000032491	Nradd	neurotrophin receptor associated death domain	166.656	260.763	0.652605	1.572	0.00179157		0
ENSMUSG00000045062	Pcdhb7	protocadherin beta 7	130.694	205.136	0.650973	1.57023	1.2468e-05		0
ENSMUSG00000033161	Atp1a1	ATPase, Na+/K+ transporting, alpha 1 polypeptide	21285	33407.6	0.650317	1.56951	1.59201e-17		0
ENSMUSG00000020848	Doc2b	double C2, beta	794.252	1245.29	0.648298	1.56732	7.60794e-07		0
ENSMUSG00000034947	Tmem106a	transmembrane protein 106A	91.4592	143.312	0.647999	1.56699	0.0454683		1
ENSMUSG00000021464	Ror2	receptor tyrosine kinase-like orphan receptor 2	27.74	43.189	0.647692	1.56666	0.00228857		0
ENSMUSG00000027082	Tfpi	tissue factor pathway inhibitor	44.6182	69.8565	0.6468	1.56569	0.00220155		0
ENSMUSG00000032440	Tgfbr2	transforming growth factor, beta receptor II	80.2462	126.044	0.645713	1.56451	1.4132e-07		0
ENSMUSG00000031075	Ano1	anoctamin 1, calcium activated chloride channel	199.373	312.288	0.645321	1.56409	0.000131126		0
ENSMUSG00000033191	Tie1	tyrosine kinase with immunoglobulin-like and EGF-like domains 1	83.3274	130.293	0.643525	1.56214	6.6527e-08		0
ENSMUSG00000051242	Pcdhb9	protocadherin beta 9	406.574	634.627	0.642279	1.56079	1.81922e-07		0
ENSMUSG00000040483	Xaf1	XIAP associated factor 1	406.346	635.643	0.642138	1.56064	0.00126459		0
ENSMUSG00000046417	Lrrc75a	leucine rich repeat containing 75A	524.34	816.227	0.641871	1.56035	6.38806e-06		0
ENSMUSG00000028597	Gpx7	glutathione peroxidase 7	190.893	297.388	0.641608	1.56007	0.000223695		0
ENSMUSG00000031871	Cdh5	cadherin 5	118.262	184.921	0.640477	1.55884	2.03963e-06		0
ENSMUSG00000030199	Etv6	ets variant 6	1270.16	1982.53	0.640197	1.55854	1.37635e-12		0
ENSMUSG00000030654	Arl6ip1	ADP-ribosylation factor-like 6 interacting protein 1	28985.8	45158.2	0.639717	1.55802	1.36061e-27		0
ENSMUSG00000038214	Bend3	BEN domain containing 3	66.5117	103.725	0.638309	1.5565	4.87759e-07		0
ENSMUSG00000024304	Cdh2	cadherin 2	1740.05	2707.38	0.637399	1.55552	8.02298e-16		0
ENSMUSG00000044022	Pcdhb21	protocadherin beta 21	102.511	159.819	0.637072	1.55517	9.65759e-08		0
ENSMUSG00000033788	Dysf	dysferlin	19.023	29.6462	0.636696	1.55476	0.000154361		0
ENSMUSG00000031166	Wdr13	WD repeat domain 13	3589.05	5579.14	0.636296	1.55433	6.84923e-22		0
ENSMUSG00000018593	Sparc	secreted acidic cysteine rich glycoprotein	10413.7	16182.8	0.635919	1.55393	2.10704e-18		0
ENSMUSG00000000708	Kat2b	K(lysine) acetyltransferase 2B	23223.4	36083.1	0.635787	1.55378	2.72407e-32		0
ENSMUSG00000040183	Ankrd6	ankyrin repeat domain 6	569.396	884.778	0.635111	1.55306	1.44806e-11		0
ENSMUSG00000039043	Arpin	actin-related protein 2/3 complex inhibitor	793.77	1230.86	0.633763	1.55161	4.51361e-21		0
ENSMUSG00000032508	Myd88	myeloid differentiation primary response gene 88	257.769	400.148	0.633728	1.55157	8.69379e-10		1
ENSMUSG00000018899	Irf1	interferon regulatory factor 1	577.611	897.871	0.633439	1.55126	2.9857e-05		1
ENSMUSG00000040564	Apoc1	apolipoprotein C-I	249.775	385.335	0.633022	1.55081	0.00224953		0
ENSMUSG00000042312	S100a13	S100 calcium binding protein A13	414.151	640.36	0.632581	1.55034	0.000135284		0
ENSMUSG00000029231	Pdgfra	platelet derived growth factor receptor, alpha polypeptide	666.771	1032.46	0.630263	1.54785	2.13897e-08		0
ENSMUSG00000016481	Cr1l	complement component (3b/4b) receptor 1-like	575.808	889.672	0.629262	1.54677	5.55511e-10		1
ENSMUSG00000024420	Zfp521	zinc finger protein 521	594.859	920.438	0.629129	1.54663	3.88326e-16		0
ENSMUSG00000051236	Msrb3	methionine sulfoxide reductase B3	403.089	624.668	0.628781	1.54626	4.67126e-07		0
ENSMUSG00000034450	Gulo	gulonolactone (L-) oxidase	639.365	987.683	0.62809	1.54552	4.95666e-11		0
ENSMUSG00000032135	Mcam	melanoma cell adhesion molecule	370.257	572.162	0.62784	1.54525	1.08895e-07		0
ENSMUSG00000020100	Slc29a3	solute carrier family 29 (nucleoside transporters), member 3	59.974	93.2544	0.62601	1.54329	0.000343069		0
ENSMUSG00000023806	Rsph3b	radial spoke 3B homolog (Chlamydomonas)	44.8786	69.7436	0.625355	1.54259	0.0109605		0
ENSMUSG00000074916	Chst14	carbohydrate (N-acetylgalactosamine 4-0) sulfotransferase 14	49.2988	76.2699	0.624516	1.54169	0.000681936		0
ENSMUSG00000024754	Tmem2	transmembrane protein 2	153.785	237.462	0.623793	1.54092	3.14964e-07		0
ENSMUSG00000031374	Zfp92	zinc finger protein 92	31.0926	48.1304	0.623297	1.54039	0.00241935		0
ENSMUSG00000040612	Ildr2	immunoglobulin-like domain containing receptor 2	1180.98	1819.13	0.622572	1.53962	9.47149e-12		0
ENSMUSG00000028420	Tmem38b	transmembrane protein 38B	965.613	1482.24	0.62221	1.53923	8.77001e-06		0
ENSMUSG00000032714	Syde1	synapse defective 1, Rho GTPase, homolog 1 (C. elegans)	125.26	193.144	0.621907	1.53891	1.54091e-08		0
ENSMUSG00000051599	Pcdhb2	protocadherin beta 2	68.8108	106.61	0.621727	1.53872	0.0023187		0
ENSMUSG00000027860	Vangl1	vang-like 1 (van gogh, Drosophila)	157.791	243.955	0.621663	1.53865	0.000556838		0
ENSMUSG00000060572	Mfap2	microfibrillar-associated protein 2	130.611	200.981	0.621292	1.53825	0.000495009		0
ENSMUSG00000027533	Fabp5	fatty acid binding protein 5, epidermal	1158.92	1780.21	0.619325	1.53616	0.0459545		0
ENSMUSG00000039621	Prex1	phosphatidylinositol-3,4,5-trisphosphate-dependent Rac exchange factor 1	584.753	900.278	0.619274	1.5361	6.46871e-12		0
ENSMUSG00000020019	Ntn4	netrin 4	341.378	524.6	0.618819	1.53562	3.45707e-11		0
ENSMUSG00000027463	Slc52a3	solute carrier protein family 52, member 3	35.7008	55.325	0.618339	1.53511	0.0105511		0
ENSMUSG00000026728	Vim	vimentin	6406.95	9833.65	0.618093	1.53485	1.23845e-18		0
ENSMUSG00000011148	Adssl1	adenylosuccinate synthetase like 1	993.619	1523.02	0.617168	1.53386	3.86636e-17		0
ENSMUSG00000036833	Pnpla7	patatin-like phospholipase domain containing 7	968.061	1482.72	0.615346	1.53193	4.17399e-12		0
ENSMUSG00000040270	Bach2	BTB and CNC homology, basic leucine zipper transcription factor 2	272.479	418.425	0.615213	1.53178	0.00364969		0
ENSMUSG00000021710	Nln	neurolysin (metallopeptidase M3 family)	344.765	528.562	0.615078	1.53164	1.3946e-08		0
ENSMUSG00000031292	Cdkl5	cyclin-dependent kinase-like 5	626.455	959.898	0.614831	1.53138	2.92378e-18		0
ENSMUSG00000042082	Arsb	arylsulfatase B	284.471	435.738	0.614752	1.5313	2.69536e-14		0
ENSMUSG00000025931	Paqr8	progestin and adipoQ receptor family member VIII	293.846	450.867	0.614618	1.53115	4.48666e-06		0
ENSMUSG00000098557	Kctd12	potassium channel tetramerisation domain containing 12	283.113	433.929	0.614557	1.53109	6.34425e-12		0
ENSMUSG00000064179	Tnnt1	troponin T1, skeletal, slow	1686.3	2576.97	0.613539	1.53001	0.000426447		0
ENSMUSG00000022508	Bcl6	B cell leukemia/lymphoma 6	216.606	331.715	0.613321	1.52978	3.8916e-09		1
ENSMUSG00000001555	Fkbp10	FK506 binding protein 10	492.121	751.42	0.612714	1.52913	2.88601e-09		0
ENSMUSG00000023885	Thbs2	thrombospondin 2	11.8271	18.0422	0.612106	1.52849	0.0130643		0
ENSMUSG00000057143	Trim12c	tripartite motif-containing 12C	62.1395	95.2691	0.610349	1.52663	0.000921901		1
ENSMUSG00000037725	Ckap2	cytoskeleton associated protein 2	50.789	78.1533	0.609994	1.52625	0.0252098		0
ENSMUSG00000005413	Hmox1	heme oxygenase 1	239.723	367.1	0.609427	1.52565	0.0023751		0
ENSMUSG00000033356	Pus7l	pseudouridylate synthase 7-like	127.867	195.535	0.609159	1.52537	4.25576e-05		0
ENSMUSG00000020101	Vsir	V-set immunoregulatory receptor	497.092	758.163	0.609088	1.52529	1.11063e-05		0
ENSMUSG00000000275	Trim25	tripartite motif-containing 25	218.154	333.112	0.608328	1.52449	1.4377e-08		1
ENSMUSG00000056553	Ptprn2	protein tyrosine phosphatase, receptor type, N polypeptide 2	1720.35	2622.59	0.608166	1.52432	3.32054e-11		0
ENSMUSG00000021786	Oxsm	3-oxoacyl-ACP synthase, mitochondrial	139.505	213.264	0.608149	1.5243	5.2215e-08		0
ENSMUSG00000052525	Spdya	speedy/RINGO cell cycle regulator family, member A	80.9239	122.58	0.606615	1.52268	0.00189417		0
ENSMUSG00000052911	Lamb2	laminin, beta 2	3130.33	4769.17	0.60659	1.52266	1.76615e-10		0
ENSMUSG00000029851	Tcaf2	TRPM8 channel-associated factor 2	92.022	139.741	0.605356	1.52135	0.000678224		0
ENSMUSG00000036661	Dennd3	DENN/MADD domain containing 3	195.646	298.671	0.605254	1.52125	0.00100314		0
ENSMUSG00000037465	Klf10	Kruppel-like factor 10	230.006	349.282	0.602771	1.51863	5.97248e-13		0
ENSMUSG00000020424	Gatsl3	GATS protein-like 3	146.009	221.72	0.601667	1.51747	0.000270646		0
ENSMUSG00000038521	C1s1	complement component 1, s subcomponent 1	104.019	157.975	0.599564	1.51526	0.010801		1
ENSMUSG00000031765	Mt1	metallothionein 1	7811.61	11832.8	0.598562	1.51421	0.000158266		0
ENSMUSG00000047910	Pcdhb16	protocadherin beta 16	230.3	348.967	0.598556	1.5142	2.69325e-10		0
ENSMUSG00000056612	Ppp1r14b	protein phosphatase 1, regulatory (inhibitor) subunit 14B	313.574	472.449	0.597771	1.51338	0.000501235		1
ENSMUSG00000090812	Samd15	sterile alpha motif domain containing 15	75.609	115.337	0.597521	1.51311	0.0422212		0
ENSMUSG00000025810	Nrp1	neuropilin 1	224.052	339.156	0.59748	1.51307	5.7868e-11		0
ENSMUSG00000038539	Atf5	activating transcription factor 5	423.846	641.89	0.59738	1.51297	6.39658e-06		0
ENSMUSG00000043079	Synpo	synaptopodin	79.9619	121.134	0.597205	1.51278	2.52444e-06		0
ENSMUSG00000038390	Gpr162	G protein-coupled receptor 162	3318.82	5012.05	0.594503	1.50995	7.37817e-22		0
ENSMUSG00000028708	Mknk1	MAP kinase-interacting serine/threonine kinase 1	1750.86	2642.62	0.593377	1.50877	1.20253e-14		0
ENSMUSG00000071855	Ccdc112	coiled-coil domain containing 112	62.1289	94.2334	0.591914	1.50725	0.000395206		0
ENSMUSG00000022853	Ehhadh	enoyl-Coenzyme A, hydratase/3-hydroxyacyl Coenzyme A dehydrogenase	127.542	192.425	0.591393	1.5067	7.69744e-08		0
ENSMUSG00000040759	Cmtm5	CKLF-like MARVEL transmembrane domain containing 5	174.678	261.717	0.591237	1.50654	0.00152832		0
ENSMUSG00000073600	Prob1	proline rich basic protein 1	102.741	154.792	0.591156	1.50645	1.05179e-07		0
ENSMUSG00000008384	Sertad1	SERTA domain containing 1	759.359	1142.05	0.591048	1.50634	5.9663e-06		0
ENSMUSG00000035245	Eogt	EGF domain-specific O-linked N-acetylglucosamine (GlcNAc) transferase	1374.52	2072.33	0.590278	1.50554	1.75932e-11		0
ENSMUSG00000048897	Zfp710	zinc finger protein 710	102.94	155.447	0.589288	1.5045	8.67425e-06		0
ENSMUSG00000036718	Micall2	MICAL-like 2	52.5233	79.1649	0.589217	1.50443	0.00130081		0
ENSMUSG00000022519	Srl	sarcalumenin	111.397	167.79	0.589176	1.50439	5.49638e-06		0
ENSMUSG00000032806	Slc10a3	solute carrier family 10 (sodium/bile acid cotransporter family), member 3	78.0576	116.987	0.588473	1.50365	0.000180821		0
ENSMUSG00000032596	Uba7	ubiquitin-like modifier activating enzyme 7	119.393	179.227	0.587647	1.50279	2.18307e-06		0
ENSMUSG00000045136	Tubb2b	tubulin, beta 2B class IIB	415.573	623.479	0.587197	1.50232	4.69153e-05		0
ENSMUSG00000034708	Grn	granulin	2533.79	3808.75	0.5871	1.50222	2.50306e-14		0
ENSMUSG00000040229	Gpr34	G protein-coupled receptor 34	75.5553	112.786	0.585658	1.50072	0.0253991		0
ENSMUSG00000029545	Acads	acyl-Coenzyme A dehydrogenase, short chain	286.829	428.968	0.584571	1.49959	1.02951e-06		0
ENSMUSG00000021010	Npas3	neuronal PAS domain protein 3	87.8724	131.824	0.583602	1.49859	1.84484e-06		0
ENSMUSG00000006435	Neurl1a	neuralized E3 ubiquitin protein ligase 1A	947.156	1419.8	0.583592	1.49858	1.12009e-16		0
ENSMUSG00000031897	Psmb10	proteasome (prosome, macropain) subunit, beta type 10	1189.52	1778.99	0.582486	1.49743	1.27577e-05		1
ENSMUSG00000002233	Rhoc	ras homolog family member C	1322.45	1982.22	0.582479	1.49742	4.06329e-10		0
ENSMUSG00000073002	Vamp5	vesicle-associated membrane protein 5	290.788	433.28	0.582125	1.49705	0.00133591		0
ENSMUSG00000028970	Abcb1b	ATP-binding cassette, sub-family B (MDR/TAP), member 1B	102.266	153.871	0.581828	1.49674	0.0241704		0
ENSMUSG00000043458	Pcdhb12	protocadherin beta 12	152.127	227.537	0.581346	1.49624	8.24704e-05		0
ENSMUSG00000047361	Gm973	predicted gene 973	227.707	339.185	0.581295	1.49619	0.000510718		0
ENSMUSG00000064105	Cnnm2	cyclin M2	516.838	773.846	0.581177	1.49607	5.34233e-11		0
ENSMUSG00000038147	Cd84	CD84 antigen	75.1525	112.115	0.580585	1.49546	0.0050512		1
ENSMUSG00000022860	Chodl	chondrolectin	83.7836	124.608	0.580419	1.49528	0.000969141		0
ENSMUSG00000019768	Esr1	estrogen receptor 1 (alpha)	78.1505	117.241	0.580084	1.49494	0.00017298		0
ENSMUSG00000022565	Plec	plectin	258.143	385.999	0.579869	1.49471	6.01079e-05		0
ENSMUSG00000056144	Trim34a	tripartite motif-containing 34A	46.8955	70.0405	0.57966	1.4945	0.0247267		1
ENSMUSG00000034780	B3galt1	UDP-Gal:betaGlcNAc beta 1,3-galactosyltransferase, polypeptide 1	526.136	787.26	0.579337	1.49416	8.64814e-10		0
ENSMUSG00000075256	Cerkl	ceramide kinase-like	1690.68	2524.17	0.579317	1.49414	2.30927e-13		0
ENSMUSG00000041272	Tox	thymocyte selection-associated high mobility group box	364.696	544.391	0.578228	1.49301	7.94738e-11		0
ENSMUSG00000039405	Prss23	protease, serine 23	1431.89	2141.15	0.578186	1.49297	4.25894e-11		0
ENSMUSG00000031639	Tlr3	toll-like receptor 3	317.946	477.526	0.577196	1.49195	0.00036101		1
ENSMUSG00000006403	Adamts4	a disintegrin-like and metallopeptidase (reprolysin type) with thrombospondin type 1 motif, 4	21.2682	31.8766	0.575875	1.49058	0.00931895		0
ENSMUSG00000029084	Cd38	CD38 antigen	39.8168	58.7179	0.575499	1.49019	0.036041		0
ENSMUSG00000026836	Acvr1	activin A receptor, type 1	140.583	209.038	0.574599	1.48926	9.67605e-05		0
ENSMUSG00000071722	Spin4	spindlin family, member 4	45.1501	66.9258	0.574174	1.48882	0.000177391		0
ENSMUSG00000025507	Pidd1	p53 induced death domain protein 1	25.5763	38.2423	0.573883	1.48853	0.0116676		0
ENSMUSG00000021756	Il6st	interleukin 6 signal transducer	2690.63	4005.74	0.573751	1.48839	5.65008e-14		0
ENSMUSG00000069833	Ahnak	AHNAK nucleoprotein (desmoyokin)	378.58	563.611	0.573267	1.48789	2.33702e-05		0
ENSMUSG00000047146	Tet1	tet methylcytosine dioxygenase 1	1453.46	2164.74	0.573235	1.48786	4.37961e-09		0
ENSMUSG00000090946	Ccdc71l	coiled-coil domain containing 71 like	185.186	275.906	0.573165	1.48778	1.14203e-09		0
ENSMUSG00000026074	Map4k4	mitogen-activated protein kinase kinase kinase kinase 4	3207.14	4770.67	0.572066	1.48665	4.05947e-12		0
ENSMUSG00000047242	Taf9b	TATA-box binding protein associated factor 9B	284.59	422.765	0.57146	1.48603	1.00699e-10		0
ENSMUSG00000045730	Adrb2	adrenergic receptor, beta 2	41.3219	61.3154	0.570962	1.48551	0.015809		0
ENSMUSG00000035285	Nat14	N-acetyltransferase 14	5034.33	7476.35	0.570943	1.48549	3.90573e-12		0
ENSMUSG00000032531	Amotl2	angiomotin-like 2	3301.36	4903.87	0.569846	1.48436	1.37472e-06		0
ENSMUSG00000021959	Lats2	large tumor suppressor 2	2057.81	3054.74	0.569149	1.48365	1.70817e-08		0
ENSMUSG00000002578	Ikzf4	IKAROS family zinc finger 4	139.886	208.8	0.569109	1.48361	0.000621915		0
ENSMUSG00000060227	Casc4	cancer susceptibility candidate 4	947.447	1405.64	0.56811	1.48258	6.13251e-07		0
ENSMUSG00000018143	Mafk	v-maf musculoaponeurotic fibrosarcoma oncogene family, protein K (avian)	202.009	300.09	0.567803	1.48227	3.32178e-07		0
ENSMUSG00000071719	Tmem28	transmembrane protein 28	62.8549	93.2179	0.567743	1.4822	9.25171e-05		0
ENSMUSG00000039115	Itga9	integrin alpha 9	998.615	1480.94	0.567616	1.48207	7.95863e-06		0
ENSMUSG00000019066	Rab3d	RAB3D, member RAS oncogene family	567.66	837.552	0.56581	1.48022	3.22804e-07		0
ENSMUSG00000055976	Cldn23	claudin 23	575.966	854.028	0.565613	1.48002	1.44033e-06		0
ENSMUSG00000024228	Nudt12	nudix (nucleoside diphosphate linked moiety X)-type motif 12	259.296	384.372	0.565226	1.47962	1.19125e-10		0
ENSMUSG00000024935	Slc1a1	solute carrier family 1 (neuronal/epithelial high affinity glutamate transporter, system Xag), member 1	1426.41	2110.21	0.564142	1.47851	1.31428e-10		0
ENSMUSG00000027878	Notch2	notch 2	329.099	486.195	0.561502	1.4758	3.4522e-10		0
ENSMUSG00000015850	Adamtsl4	ADAMTS-like 4	536.997	796.897	0.561092	1.47539	0.000148636		0
ENSMUSG00000044258	Ctla2a	cytotoxic T lymphocyte-associated protein 2 alpha	196.007	289.485	0.561077	1.47537	0.0151613		0
ENSMUSG00000031273	Col4a6	collagen, type IV, alpha 6	81.9078	120.642	0.559862	1.47413	0.00293577		0
ENSMUSG00000061143	Maml3	mastermind like 3 (Drosophila)	137.446	202.919	0.559417	1.47367	2.13734e-06		0
ENSMUSG00000008153	Clstn3	calsyntenin 3	11333.7	16701.1	0.559203	1.47346	6.65889e-11		0
ENSMUSG00000022587	Ly6e	lymphocyte antigen 6 complex, locus E	2126.75	3132.47	0.558676	1.47292	8.27458e-10		0
ENSMUSG00000016477	E2f3	E2F transcription factor 3	207.434	305.067	0.557602	1.47182	4.03596e-09		0
ENSMUSG00000020553	Pctp	phosphatidylcholine transfer protein	96.8425	142.998	0.556991	1.4712	0.000357999		0
ENSMUSG00000000693	Loxl3	lysyl oxidase-like 3	365.57	538.015	0.556597	1.4708	7.8382e-05		0
ENSMUSG00000029381	Shroom3	shroom family member 3	687.94	1011.94	0.556115	1.4703	6.12541e-06		0
ENSMUSG00000020077	Srgn	serglycin	351.049	513.503	0.556088	1.47028	0.000325608		0
ENSMUSG00000042834	Nrep	neuronal regeneration related protein	5359.34	7877.8	0.555777	1.46996	1.38391e-11		0
ENSMUSG00000050174	Nudt6	nudix (nucleoside diphosphate linked moiety X)-type motif 6	212.461	312.746	0.55567	1.46985	0.000411186		0
ENSMUSG00000036402	Gng12	guanine nucleotide binding protein (G protein), gamma 12	495.248	727.959	0.553527	1.46767	1.12208e-08		0
ENSMUSG00000079260	Tmppe	transmembrane protein with metallophosphoesterase domain	47.8018	70.241	0.553206	1.46734	0.00136734		0
ENSMUSG00000040219	Ttc12	tetratricopeptide repeat domain 12	155.746	227.607	0.552248	1.46637	6.17451e-05		0
ENSMUSG00000048163	Selplg	selectin, platelet (p-selectin) ligand	373.969	551.345	0.551952	1.46607	0.00105502		0
ENSMUSG00000050335	Lgals3	lectin, galactose binding, soluble 3	211.208	309.973	0.551449	1.46556	0.0452782		1
ENSMUSG00000042284	Itga1	integrin alpha 1	91.8709	134.933	0.551356	1.46546	5.26527e-06		0
ENSMUSG00000005043	Sgsh	N-sulfoglucosamine sulfohydrolase (sulfamidase)	258.839	379.794	0.550377	1.46447	5.6776e-08		0
ENSMUSG00000071042	Rasgrp3	RAS, guanyl releasing protein 3	47.3414	69.3018	0.549358	1.46343	3.34898e-05		0
ENSMUSG00000018862	Otop3	otopetrin 3	243.747	357.319	0.549015	1.46309	7.8943e-07		0
ENSMUSG00000036553	Sh3tc1	SH3 domain and tetratricopeptide repeats 1	32.5486	47.7404	0.548751	1.46282	0.00382256		0
ENSMUSG00000044986	Tst	thiosulfate sulfurtransferase, mitochondrial	222.87	324.931	0.547737	1.46179	0.00148482		0
ENSMUSG00000078515	Ddi2	DNA-damage inducible protein 2	693.034	1013.01	0.547086	1.46113	1.1534e-08		0
ENSMUSG00000055980	Irs1	insulin receptor substrate 1	248.789	363.674	0.546818	1.46086	7.10855e-10		0
ENSMUSG00000024833	Pola2	polymerase (DNA directed), alpha 2	172.496	252.289	0.546721	1.46076	9.42819e-07		0
ENSMUSG00000028044	Cks1b	CDC28 protein kinase 1b	129.024	188.058	0.546558	1.4606	0.00418207		0
ENSMUSG00000034573	Ptpn13	protein tyrosine phosphatase, non-receptor type 13	369.444	539.88	0.546501	1.46054	3.65575e-12		0
ENSMUSG00000027546	Atp9a	ATPase, class II, type 9A	4780.27	6981.73	0.546474	1.46051	2.78393e-14		0
ENSMUSG00000025870	Arl10	ADP-ribosylation factor-like 10	626.747	914.454	0.546369	1.46041	1.39047e-05		0
ENSMUSG00000006301	Tmbim1	transmembrane BAX inhibitor motif containing 1	766.951	1120.93	0.546319	1.46035	2.49755e-08		0
ENSMUSG00000028494	Plin2	perilipin 2	836.299	1217.97	0.545732	1.45976	7.65271e-06		0
ENSMUSG00000031109	Enox2	ecto-NOX disulfide-thiol exchanger 2	312.883	455.979	0.545591	1.45962	0.00198006		0
ENSMUSG00000054728	Phactr1	phosphatase and actin regulator 1	5616.05	8189.2	0.543463	1.45747	3.54457e-13		0
ENSMUSG00000027199	Gatm	glycine amidinotransferase (L-arginine:glycine amidinotransferase)	139.966	202.886	0.543122	1.45712	0.00952297		0
ENSMUSG00000022180	Slc7a8	solute carrier family 7 (cationic amino acid transporter, y+ system), member 8	255.888	373.012	0.54295	1.45695	4.45586e-09		0
ENSMUSG00000074364	Ehd2	EH-domain containing 2	103.374	151.269	0.542911	1.45691	2.05481e-05		0
ENSMUSG00000009585	Apobec3	apolipoprotein B mRNA editing enzyme, catalytic polypeptide 3	66.8443	97.8144	0.542658	1.45665	0.0329133		1
ENSMUSG00000039262	Prrc2b	proline-rich coiled-coil 2B	18210	26527.7	0.542612	1.45661	3.20911e-05		0
ENSMUSG00000005142	Man2b1	mannosidase 2, alpha B1	1174.53	1711	0.542533	1.45653	2.42651e-17		0
ENSMUSG00000073684	Faap20	Fanconi anemia core complex associated protein 20	1064.1	1548.73	0.54152	1.45551	1.03331e-11		0
ENSMUSG00000029596	Sdsl	serine dehydratase-like	144.04	209.285	0.540821	1.4548	0.00140281		0
ENSMUSG00000065979	Cpped1	calcineurin-like phosphoesterase domain containing 1	859.892	1249.69	0.540708	1.45469	1.98764e-12		0
ENSMUSG00000038068	Rnf144b	ring finger protein 144B	375.276	545.976	0.540237	1.45421	1.11929e-09		0
ENSMUSG00000022799	Arhgap31	Rho GTPase activating protein 31	724.983	1054.49	0.539711	1.45368	1.6512e-05		0
ENSMUSG00000015401	Tmem27	transmembrane protein 27	320.346	467.228	0.539297	1.45326	0.000125715		0
ENSMUSG00000024909	Efemp2	epidermal growth factor-containing fibulin-like extracellular matrix protein 2	705.183	1025.61	0.537604	1.45156	3.34555e-08		0
ENSMUSG00000040158	Tax1bp3	Tax1 (human T cell leukemia virus type I) binding protein 3	292.966	425.777	0.537348	1.4513	5.07068e-06		0
ENSMUSG00000039007	Cpq	carboxypeptidase Q	636.211	922.366	0.537284	1.45124	6.20634e-08		0
ENSMUSG00000006585	Cdt1	chromatin licensing and DNA replication factor 1	313.263	455.882	0.536784	1.45074	0.00151898		0
ENSMUSG00000027004	Frzb	frizzled-related protein	933.677	1355.29	0.536759	1.45071	1.3107e-05		0
ENSMUSG00000039201	Tbc1d25	TBC1 domain family, member 25	123.521	179.254	0.53553	1.44947	2.56263e-05		0
ENSMUSG00000047749	Zc3hav1l	zinc finger CCCH-type, antiviral 1-like	16.6044	24.0459	0.535311	1.44925	0.00833512		0
ENSMUSG00000025351	Cd63	CD63 antigen	1372.26	1987.27	0.535242	1.44918	6.95846e-09		0
ENSMUSG00000037211	Spry1	sprouty homolog 1 (Drosophila)	145.757	210.881	0.534947	1.44889	3.95017e-05		0
ENSMUSG00000062312	Erbb2	erb-b2 receptor tyrosine kinase 2	60.5742	87.8063	0.534642	1.44858	0.000139242		0
ENSMUSG00000022175	Lrp10	low-density lipoprotein receptor-related protein 10	500.51	725.331	0.534023	1.44796	3.4522e-10		0
ENSMUSG00000039474	Wfs1	wolframin ER transmembrane glycoprotein	498.981	723.18	0.53393	1.44787	2.17186e-05		0
ENSMUSG00000002227	Mov10	Moloney leukemia virus 10	38.3564	55.3351	0.533858	1.4478	0.00698952		1
ENSMUSG00000031626	Sorbs2	sorbin and SH3 domain containing 2	1897.42	2748.99	0.533792	1.44773	4.81188e-10		0
ENSMUSG00000057897	Camk2b	calcium/calmodulin-dependent protein kinase II, beta	4202.8	6084.38	0.533622	1.44756	4.9297e-16		0
ENSMUSG00000039168	Dap	death-associated protein	527.724	763.033	0.5315	1.44543	6.3656e-05		0
ENSMUSG00000037752	Xkr8	X-linked Kx blood group related 8	586.299	849.475	0.530625	1.44455	2.02098e-05		0
ENSMUSG00000070639	Lrrc8b	leucine rich repeat containing 8 family, member B	1275.42	1842.21	0.530193	1.44412	1.46297e-07		0
ENSMUSG00000032515	Csrnp1	cysteine-serine-rich nuclear protein 1	102.657	148.399	0.528679	1.44261	0.000929875		0
ENSMUSG00000017929	B4galt5	UDP-Gal:betaGlcNAc beta 1,4-galactosyltransferase, polypeptide 5	2627.59	3785.37	0.527867	1.4418	1.344e-07		0
ENSMUSG00000026556	Vangl2	vang-like 2 (van gogh, Drosophila)	183.531	265.495	0.526335	1.44027	0.000505721		0
ENSMUSG00000018819	Lsp1	lymphocyte specific 1	110.122	158.795	0.526191	1.44012	0.00124964		0
ENSMUSG00000020961	Ston2	stonin 2	1551.65	2234.51	0.525067	1.439	2.64007e-08		0
ENSMUSG00000022216	Psme1	proteasome (prosome, macropain) activator subunit 1 (PA28 alpha)	3032.2	4353.48	0.522384	1.43633	2.24051e-05		0
ENSMUSG00000026827	Gpd2	glycerol phosphate dehydrogenase 2, mitochondrial	401.276	576.709	0.522208	1.43615	5.18522e-09		0
ENSMUSG00000049804	Armcx4	armadillo repeat containing, X-linked 4	227.168	326.484	0.522164	1.43611	0.000109735		0
ENSMUSG00000062031	Pgghg	protein glucosylgalactosylhydroxylysine glucosidase	129.927	187.092	0.522145	1.43609	6.91097e-06		0
ENSMUSG00000044167	Foxo1	forkhead box O1	74.566	106.989	0.521046	1.43499	2.47296e-06		0
ENSMUSG00000064215	Ifi27	interferon, alpha-inducible protein 27	1121.86	1610.16	0.520309	1.43426	0.00676432		1
ENSMUSG00000047735	Samd9l	sterile alpha motif domain containing 9-like	162.654	233.829	0.520045	1.434	0.00100324		0
ENSMUSG00000025588	Nat1	N-acetyl transferase 1	92.0349	131.256	0.520041	1.434	0.0383398		0
ENSMUSG00000089832	Shkbp1	Sh3kbp1 binding protein 1	340.276	488.834	0.519082	1.43304	1.22117e-05		0
ENSMUSG00000001942	Siae	sialic acid acetylesterase	288.681	413.991	0.518808	1.43277	1.11296e-08		0
ENSMUSG00000049800	Sertad2	SERTA domain containing 2	259.016	371.829	0.518749	1.43271	8.67366e-06		0
ENSMUSG00000043671	Dpy19l3	dpy-19-like 3 (C. elegans)	1351.87	1936.75	0.518242	1.43221	4.75561e-08		0
ENSMUSG00000032940	Rbm11	RNA binding motif protein 11	114.646	164.251	0.518027	1.432	0.000301405		0
ENSMUSG00000022665	Ccdc80	coiled-coil domain containing 80	109.816	157.37	0.518001	1.43197	0.03244		0
ENSMUSG00000026031	Cflar	CASP8 and FADD-like apoptosis regulator	2887.8	4137.47	0.517954	1.43192	1.52613e-11		1
ENSMUSG00000019189	Rnf145	ring finger protein 145	10284	14716.2	0.5168	1.43078	2.46055e-10		0
ENSMUSG00000052397	Ezr	ezrin	480.213	688.367	0.516682	1.43066	0.00014009		0
ENSMUSG00000019256	Ahr	aryl-hydrocarbon receptor	2140.72	3063.88	0.51637	1.43035	1.92658e-07		1
ENSMUSG00000028763	Hspg2	perlecan (heparan sulfate proteoglycan 2)	21.1277	30.3536	0.515981	1.42997	0.000692757		0
ENSMUSG00000026028	Trak2	trafficking protein, kinesin binding 2	14765.8	21109.4	0.515456	1.42945	2.95347e-10		0
ENSMUSG00000031938	4931406C07Rik	RIKEN cDNA 4931406C07 gene	129.548	185.225	0.515128	1.42912	3.78655e-05		0
ENSMUSG00000034201	Gas2l1	growth arrest-specific 2 like 1	244.575	349.666	0.514667	1.42866	3.66932e-08		0
ENSMUSG00000023484	Prph	peripherin	160.009	228.434	0.514558	1.42856	0.00089702		0
ENSMUSG00000091722	Siah3	seven in absentia homolog 3 (Drosophila)	85.3724	122.746	0.514401	1.4284	0.0230322		0
ENSMUSG00000040717	Il17rd	interleukin 17 receptor D	59.8019	85.7635	0.514385	1.42839	0.0132502		0
ENSMUSG00000035725	Prkx	protein kinase, X-linked	315.908	451.646	0.51366	1.42767	1.19662e-09		0
ENSMUSG00000026104	Stat1	signal transducer and activator of transcription 1	971.847	1387.95	0.51365	1.42766	1.35232e-05		1
ENSMUSG00000079487	Med12	mediator complex subunit 12	447.962	639.847	0.513457	1.42747	7.31514e-06		0
ENSMUSG00000015970	Chdh	choline dehydrogenase	37.8145	53.9061	0.513186	1.4272	0.00504577		0
ENSMUSG00000060568	Fam78b	family with sequence similarity 78, member B	376.359	537.009	0.512647	1.42667	8.94575e-13		0
ENSMUSG00000024766	Lipo3	lipase, member O3	501.617	715.617	0.512595	1.42661	4.81188e-10		0
ENSMUSG00000037408	Cnnm4	cyclin M4	2057.69	2933.87	0.511215	1.42525	1.85867e-13		0
ENSMUSG00000037824	Tspan14	tetraspanin 14	238.563	339.799	0.511053	1.42509	1.79219e-07		0
ENSMUSG00000003545	Fosb	FBJ osteosarcoma oncogene B	31.1815	44.4096	0.510926	1.42496	0.00578342		0
ENSMUSG00000022231	Sema5a	sema domain, seven thrombospondin repeats (type 1 and type 1-like), transmembrane domain (TM) and short cytoplasmic domain, (semaphorin) 5A	225.94	322.084	0.510526	1.42457	1.1999e-06		0
ENSMUSG00000048706	Lurap1l	leucine rich adaptor protein 1-like	1267.71	1805.69	0.510469	1.42451	2.63754e-07		0
ENSMUSG00000004043	Stat5a	signal transducer and activator of transcription 5A	61.8649	88.4102	0.509959	1.42401	0.000142812		0
ENSMUSG00000008398	Elk3	ELK3, member of ETS oncogene family	185.548	264.415	0.509142	1.4232	3.42972e-05		0
ENSMUSG00000014444	Piezo1	piezo-type mechanosensitive ion channel component 1	85.1734	121.934	0.508725	1.42279	0.00120979		0
ENSMUSG00000002007	Srpk3	serine/arginine-rich protein specific kinase 3	96.0806	136.78	0.508335	1.42241	0.00596069		0
ENSMUSG00000034462	Pkd2	polycystic kidney disease 2	360.534	513.003	0.507364	1.42145	2.80531e-06		0
ENSMUSG00000040254	Sema3d	sema domain, immunoglobulin domain (Ig), short basic domain, secreted, (semaphorin) 3D	68.2182	97.3863	0.507075	1.42117	0.000587228		0
ENSMUSG00000030350	Prmt8	protein arginine N-methyltransferase 8	557.789	792.472	0.506589	1.42069	2.39897e-06		0
ENSMUSG00000022096	Hr	hairless	571.821	812.478	0.506463	1.42056	6.51407e-11		0
ENSMUSG00000060923	Acyp2	acylphosphatase 2, muscle type	1185.46	1681.99	0.506265	1.42037	3.53018e-05		0
ENSMUSG00000073591	Pcdhb22	protocadherin beta 22	233.421	331.699	0.505946	1.42005	1.2285e-09		0
ENSMUSG00000028007	Snx7	sorting nexin 7	116.454	165.887	0.505869	1.41998	0.00301745		0
ENSMUSG00000020282	Rhbdf1	rhomboid 5 homolog 1	324.742	462.624	0.505828	1.41994	0.000608238		0
ENSMUSG00000027087	Itgav	integrin alpha V	4459.76	6336	0.505824	1.41993	6.5143e-07		0
ENSMUSG00000036377	C530008M17Rik	RIKEN cDNA C530008M17 gene	260.925	371.223	0.505524	1.41964	5.44076e-05		0
ENSMUSG00000000823	Zfp512b	zinc finger protein 512B	2462.51	3498.46	0.505514	1.41963	0.000276911		0
ENSMUSG00000035441	Myo1d	myosin ID	114.734	162.726	0.504958	1.41908	1.07663e-05		0
ENSMUSG00000032198	Dock6	dedicator of cytokinesis 6	113.446	160.579	0.504906	1.41903	0.000910206		0
ENSMUSG00000044468	Fam46c	family with sequence similarity 46, member C	311.222	441.481	0.504549	1.41868	0.04323		0
ENSMUSG00000042246	Tmc7	transmembrane channel-like gene family 7	97.4352	139.261	0.5045	1.41863	0.0296418		0
ENSMUSG00000053897	Slc39a8	solute carrier family 39 (metal ion transporter), member 8	33.2177	47.2829	0.503325	1.41748	0.0280326		0
ENSMUSG00000051067	Lingo3	leucine rich repeat and Ig domain containing 3	2654.88	3762.13	0.502348	1.41652	2.94902e-10		0
ENSMUSG00000032040	Dcps	decapping enzyme, scavenger	1365.71	1934.35	0.502337	1.41651	3.92073e-05		0
ENSMUSG00000074500	Zfp558	zinc finger protein 558	103.643	146.505	0.502089	1.41626	0.00394628		0
ENSMUSG00000047033	Pcdhb15	protocadherin beta 15	130.937	186.009	0.502087	1.41626	1.02705e-05		0
ENSMUSG00000017009	Sdc4	syndecan 4	3424.96	4849.28	0.501768	1.41595	9.85371e-13		0
ENSMUSG00000024327	Slc39a7	solute carrier family 39 (zinc transporter), member 7	155.902	221.642	0.501733	1.41591	0.0109029		0
ENSMUSG00000046324	Ermp1	endoplasmic reticulum metallopeptidase 1	997.908	1412.95	0.501333	1.41552	1.08896e-09		0
ENSMUSG00000013275	Slc41a1	solute carrier family 41, member 1	4867.08	6890.76	0.500747	1.41495	1.37135e-07		0
ENSMUSG00000001247	Lsr	lipolysis stimulated lipoprotein receptor	171.737	243.347	0.500348	1.41456	0.000214223		0
ENSMUSG00000042359	Osbpl6	oxysterol binding protein-like 6	1290.26	1826.33	0.50013	1.41434	1.70817e-08		0
ENSMUSG00000030847	Bag3	BCL2-associated athanogene 3	71.1562	101.319	0.499885	1.4141	0.0026168		0
ENSMUSG00000024998	Plce1	phospholipase C, epsilon 1	356.626	504.607	0.499617	1.41384	3.66123e-07		0
ENSMUSG00000040624	Plekhg1	pleckstrin homology domain containing, family G (with RhoGef domain) member 1	131.865	187.051	0.499544	1.41377	0.000297103		0
ENSMUSG00000045629	Sh3tc2	SH3 domain and tetratricopeptide repeats 2	24.3816	34.7548	0.498975	1.41321	0.0156232		0
ENSMUSG00000059013	Sh2d3c	SH2 domain containing 3C	654.766	926.281	0.498392	1.41264	1.94733e-06		0
ENSMUSG00000033722	BC034090	cDNA sequence BC034090	10426.1	14728.5	0.498392	1.41264	2.52556e-12		0
ENSMUSG00000051351	Zfp46	zinc finger protein 46	1494.14	2114.29	0.498369	1.41262	3.61204e-06		0
ENSMUSG00000044647	Csrnp3	cysteine-serine-rich nuclear protein 3	2105.49	2973.12	0.497256	1.41153	2.92683e-07		0
ENSMUSG00000004035	Gstm7	glutathione S-transferase, mu 7	493.857	696.005	0.496772	1.41105	5.04263e-05		0
ENSMUSG00000032123	Dpagt1	dolichyl-phosphate (UDP-N-acetylglucosamine) acetylglucosaminephosphotransferase 1 (GlcNAc-1-P transferase)	293.663	415.433	0.49649	1.41078	6.8147e-06		0
ENSMUSG00000001034	Mapk7	mitogen-activated protein kinase 7	402.314	568.264	0.4962	1.41049	2.02788e-05		0
ENSMUSG00000030539	Sema4b	sema domain, immunoglobulin domain (Ig), transmembrane domain (TM) and short cytoplasmic domain, (semaphorin) 4B	459.55	648.482	0.495404	1.40972	4.18127e-06		0
ENSMUSG00000041762	Gpr155	G protein-coupled receptor 155	468.338	660.658	0.495364	1.40968	1.97315e-09		0
ENSMUSG00000024352	Spata24	spermatogenesis associated 24	199.135	278.245	0.493901	1.40825	0.0304367		0
ENSMUSG00000047547	Cltb	clathrin, light polypeptide (Lcb)	5885.15	8287.07	0.493826	1.40817	1.8248e-08		0
ENSMUSG00000034317	Trim59	tripartite motif-containing 59	80.4098	112.54	0.493678	1.40803	0.0491635		1
ENSMUSG00000037031	Tspan15	tetraspanin 15	2639.67	3716.9	0.493621	1.40797	1.29714e-09		0
ENSMUSG00000020681	Ace	angiotensin I converting enzyme (peptidyl-dipeptidase A) 1	164.318	231.86	0.493185	1.40755	1.08219e-05		0
ENSMUSG00000054676	1600014C10Rik	RIKEN cDNA 1600014C10 gene	688.781	969.381	0.492967	1.40734	2.10882e-08		0
ENSMUSG00000020122	Egfr	epidermal growth factor receptor	1691.7	2383.44	0.492923	1.40729	0.000654611		0
ENSMUSG00000002983	Relb	avian reticuloendotheliosis viral (v-rel) oncogene related B	67.877	95.3046	0.49171	1.40611	0.0213177		1
ENSMUSG00000057969	Sema3b	sema domain, immunoglobulin domain (Ig), short basic domain, secreted, (semaphorin) 3B	692.171	975.663	0.491609	1.40601	3.15054e-05		0
ENSMUSG00000025762	Larp1b	La ribonucleoprotein domain family, member 1B	241.413	339.457	0.491433	1.40584	2.35e-05		0
ENSMUSG00000095139	Pou3f2	POU domain, class 3, transcription factor 2	26.5044	37.3643	0.490959	1.40538	0.00393956		0
ENSMUSG00000031523	Dlc1	deleted in liver cancer 1	1198.45	1683.16	0.489407	1.40387	1.76853e-05		0
ENSMUSG00000024292	Cyp4f14	cytochrome P450, family 4, subfamily f, polypeptide 14	47.6594	67.0091	0.488899	1.40337	0.0140567		0
ENSMUSG00000048058	Ldlrad3	low density lipoprotein receptor class A domain containing 3	75.733	106.551	0.488884	1.40336	0.000162202		0
ENSMUSG00000033111	3830406C13Rik	RIKEN cDNA 3830406C13 gene	1099.94	1539.78	0.487065	1.40159	4.13502e-09		0
ENSMUSG00000007021	Syngr3	synaptogyrin 3	2662.3	3728.15	0.486415	1.40096	4.56167e-09		0
ENSMUSG00000095115	Itpripl2	inositol 1,4,5-triphosphate receptor interacting protein-like 2	57.4674	80.6449	0.48569	1.40026	3.85291e-05		0
ENSMUSG00000017713	Tha1	threonine aldolase 1	96.9609	135.717	0.485549	1.40012	0.00397405		0
ENSMUSG00000020707	Rnf135	ring finger protein 135	230.752	322.399	0.485179	1.39976	0.000144019		1
ENSMUSG00000044197	Gpr146	G protein-coupled receptor 146	508.263	712.024	0.485127	1.39971	4.02353e-10		0
ENSMUSG00000063687	Pcdhb5	protocadherin beta 5	57.6583	80.913	0.484613	1.39921	0.00135531		0
ENSMUSG00000027540	Ptpn1	protein tyrosine phosphatase, non-receptor type 1	2281.2	3194.08	0.484101	1.39871	4.08823e-08		0
ENSMUSG00000027508	Pag1	phosphoprotein associated with glycosphingolipid microdomains 1	580.573	812.535	0.48404	1.39865	1.49248e-05		1
ENSMUSG00000039985	Fam60a	family with sequence similarity 60, member A	693.665	969.169	0.483596	1.39822	0.000475827		0
ENSMUSG00000043252	Tmem64	transmembrane protein 64	215.14	301.286	0.483465	1.3981	5.71259e-08		0
ENSMUSG00000022003	Slc25a30	solute carrier family 25, member 30	82.7945	115.88	0.483191	1.39783	0.0162416		0
ENSMUSG00000004319	Clcn3	chloride channel, voltage-sensitive 3	5176.42	7236.28	0.483156	1.3978	1.11128e-07		0
ENSMUSG00000017466	Timp2	tissue inhibitor of metalloproteinase 2	1321.73	1848.28	0.482916	1.39757	9.78101e-13		0
ENSMUSG00000048186	Bend7	BEN domain containing 7	336.305	470.81	0.48286	1.39751	8.41826e-05		0
ENSMUSG00000025665	Rps6ka6	ribosomal protein S6 kinase polypeptide 6	1139.65	1591.18	0.482858	1.39751	1.76523e-06		0
ENSMUSG00000042644	Itpr3	inositol 1,4,5-triphosphate receptor 3	26.6982	37.4668	0.482814	1.39747	0.00697208		0
ENSMUSG00000035357	Pdzrn3	PDZ domain containing RING finger 3	193.602	270.411	0.482403	1.39707	0.000134051		0
ENSMUSG00000043391	2510009E07Rik	RIKEN cDNA 2510009E07 gene	1631.14	2278.39	0.481987	1.39667	2.87399e-07		0
ENSMUSG00000032733	Snx33	sorting nexin 33	126.209	176.651	0.481868	1.39655	1.55744e-05		0
ENSMUSG00000006205	Htra1	HtrA serine peptidase 1	3981.21	5560.1	0.481391	1.39609	6.16692e-06		0
ENSMUSG00000073968	Trim68	tripartite motif-containing 68	146.573	205.208	0.481228	1.39593	0.010174		1
ENSMUSG00000020577	Tspan13	tetraspanin 13	7725.74	10772.5	0.479734	1.39449	3.87789e-08		0
ENSMUSG00000002332	Dhrs1	dehydrogenase/reductase (SDR family) member 1	1969.95	2747.88	0.479648	1.3944	7.88308e-10		0
ENSMUSG00000095440	Fignl2	fidgetin-like 2	44.8669	62.7612	0.478893	1.39367	0.00156145		0
ENSMUSG00000055639	Dach1	dachshund 1 (Drosophila)	407.084	567.344	0.47888	1.39366	7.37259e-11		0
ENSMUSG00000036862	Dchs1	dachsous 1 (Drosophila)	206.386	288.117	0.478778	1.39356	0.000176809		0
ENSMUSG00000057110	Cntrl	centriolin	405.626	565.657	0.47828	1.39308	0.000202		0
ENSMUSG00000020642	Rnf144a	ring finger protein 144A	979.66	1367.39	0.478268	1.39307	9.79717e-06		0
ENSMUSG00000027422	Rrbp1	ribosome binding protein 1	1242.9	1733.84	0.477979	1.39279	8.90112e-05		0
ENSMUSG00000024331	Dsc2	desmocollin 2	38.8615	54.436	0.47768	1.3925	0.00796316		0
ENSMUSG00000033906	Zdhhc15	zinc finger, DHHC domain containing 15	42.8267	59.6607	0.477036	1.39188	0.000500264		0
ENSMUSG00000034111	Tmed8	transmembrane p24 trafficking protein 8	378.012	526.238	0.476415	1.39128	7.56411e-08		0
ENSMUSG00000052310	Slc39a1	solute carrier family 39 (zinc transporter), member 1	889.554	1236.97	0.476172	1.39105	2.68949e-08		0
ENSMUSG00000049670	Morn4	MORN repeat containing 4	604.237	840.134	0.476034	1.39091	1.38984e-08		0
ENSMUSG00000057982	Zfp809	zinc finger protein 809	510.274	709.055	0.475032	1.38995	1.69647e-06		1
ENSMUSG00000052914	Cyp2j6	cytochrome P450, family 2, subfamily j, polypeptide 6	303.838	421.927	0.474528	1.38946	0.000349775		1
ENSMUSG00000029233	Srd5a3	steroid 5 alpha-reductase 3	247.694	345.106	0.474483	1.38942	5.96698e-05		0
ENSMUSG00000021226	Acot2	acyl-CoA thioesterase 2	73.1996	102.174	0.474475	1.38941	0.0034293		0
ENSMUSG00000032194	Kank2	KN motif and ankyrin repeat domains 2	224.405	312.108	0.474384	1.38933	8.8303e-05		0
ENSMUSG00000049907	Rasl11b	RAS-like, family 11, member B	70.0283	97.4321	0.474103	1.38905	0.0256877		0
ENSMUSG00000031596	Slc7a2	solute carrier family 7 (cationic amino acid transporter, y+ system), member 2	401.615	558.482	0.473982	1.38894	2.1857e-07		0
ENSMUSG00000021556	Golm1	golgi membrane protein 1	247.499	344.423	0.47382	1.38878	4.3088e-06		0
ENSMUSG00000031647	Mfap3l	microfibrillar-associated protein 3-like	1498.2	2081.31	0.473776	1.38874	2.35923e-06		0
ENSMUSG00000072875	Gpr27	G protein-coupled receptor 27	97.2604	135.662	0.472834	1.38783	0.00214488		0
ENSMUSG00000037552	Plekhg2	pleckstrin homology domain containing, family G (with RhoGef domain) member 2	45.1502	62.8207	0.471285	1.38634	0.0402821		0
ENSMUSG00000051037	Zfp455	zinc finger protein 455	88.905	123.19	0.471094	1.38616	0.00551357		0
ENSMUSG00000030917	Tmem159	transmembrane protein 159	1090.31	1511.44	0.47082	1.3859	9.03268e-07		0
ENSMUSG00000026664	Phyh	phytanoyl-CoA hydroxylase	8914.65	12346.6	0.470367	1.38546	1.2496e-08		0
ENSMUSG00000031714	Gab1	growth factor receptor bound protein 2-associated protein 1	243.111	336.709	0.470349	1.38544	8.36079e-10		0
ENSMUSG00000027339	Rassf2	Ras association (RalGDS/AF-6) domain family member 2	48.5318	67.1787	0.469815	1.38493	0.00225183		0
ENSMUSG00000011884	Gltp	glycolipid transfer protein	335.944	466.326	0.469797	1.38491	0.0004207		0
ENSMUSG00000072964	Bhlhb9	basic helix-loop-helix domain containing, class B9	947.302	1312.03	0.469036	1.38418	1.58284e-10		0
ENSMUSG00000025572	Tmc6	transmembrane channel-like gene family 6	136.926	189.271	0.468927	1.38408	0.0113007		0
ENSMUSG00000033214	Slitrk5	SLIT and NTRK-like family, member 5	124.486	172.268	0.468654	1.38382	4.52674e-06		0
ENSMUSG00000024087	Cyp1b1	cytochrome P450, family 1, subfamily b, polypeptide 1	136.748	189.529	0.468475	1.38365	4.10233e-05		0
ENSMUSG00000079469	Pigb	phosphatidylinositol glycan anchor biosynthesis, class B	285.495	395.487	0.46798	1.38317	2.66944e-05		0
ENSMUSG00000039824	Myl6b	myosin, light polypeptide 6B	76.0544	104.683	0.467519	1.38273	0.045026		0
ENSMUSG00000016757	Ttll12	tubulin tyrosine ligase-like family, member 12	320.273	442.863	0.467476	1.38269	9.40761e-10		1
ENSMUSG00000036880	Acaa2	acetyl-Coenzyme A acyltransferase 2 (mitochondrial 3-oxoacyl-Coenzyme A thiolase)	1033.12	1427.01	0.467159	1.38238	1.09819e-05		0
ENSMUSG00000092060	Bend4	BEN domain containing 4	159.665	220.926	0.466558	1.38181	0.00041425		0
ENSMUSG00000035184	Fam124a	family with sequence similarity 124, member A	286.741	397.845	0.466542	1.38179	0.000384047		0
ENSMUSG00000034164	Emid1	EMI domain containing 1	126.175	173.923	0.466241	1.3815	0.0321165		0
ENSMUSG00000045757	Zfp764	zinc finger protein 764	164.751	227.143	0.466104	1.38137	8.38197e-05		0
ENSMUSG00000034401	Spata6	spermatogenesis associated 6	1128.3	1556.94	0.465549	1.38084	0.00262686		0
ENSMUSG00000039989	Cbx4	chromobox 4	717.722	991.321	0.464892	1.38021	5.7985e-08		0
ENSMUSG00000025498	Irf7	interferon regulatory factor 7	928.325	1282.66	0.464371	1.37972	0.00193583		1
ENSMUSG00000027952	Pmvk	phosphomevalonate kinase	2747.65	3789.2	0.463883	1.37925	2.79743e-09		0
ENSMUSG00000022443	Myh9	myosin, heavy polypeptide 9, non-muscle	1528.88	2109.66	0.463818	1.37919	0.000897168		0
ENSMUSG00000038628	Polr3k	polymerase (RNA) III (DNA directed) polypeptide K	1517.86	2090.99	0.463359	1.37875	5.13569e-06		1
ENSMUSG00000030157	Clec2d	C-type lectin domain family 2, member d	419.907	577.951	0.463094	1.37849	0.00700523		0
ENSMUSG00000063765	Chadl	chondroadherin-like	181.386	250.224	0.463031	1.37843	8.3477e-05		0
ENSMUSG00000102758	Naaladl2	N-acetylated alpha-linked acidic dipeptidase-like 2	160.822	222.448	0.462745	1.37816	0.00544102		0
ENSMUSG00000016494	Cd34	CD34 antigen	320.016	441.414	0.462221	1.37766	4.34282e-05		0
ENSMUSG00000040363	Bcor	BCL6 interacting corepressor	590.296	813.135	0.461879	1.37733	7.68581e-08		0
ENSMUSG00000027603	Ggt7	gamma-glutamyltransferase 7	6088.04	8378.97	0.460627	1.37614	3.43228e-09		0
ENSMUSG00000040945	Rcc2	regulator of chromosome condensation 2	3625.56	4990.38	0.460457	1.37598	6.22459e-08		0
ENSMUSG00000026648	Dclre1c	DNA cross-link repair 1C	129.427	178.803	0.45996	1.3755	0.00057179		1
ENSMUSG00000073755	5730409E04Rik	RIKEN cDNA 5730409E04Rik gene	726.784	999.566	0.459019	1.37461	3.44997e-10		0
ENSMUSG00000040616	Tmem51	transmembrane protein 51	138.326	190.25	0.458607	1.37421	0.000903064		0
ENSMUSG00000026509	Capn2	calpain 2	824.528	1133.72	0.45837	1.37399	2.39813e-09		0
ENSMUSG00000036580	Spg20	spastic paraplegia 20, spartin (Troyer syndrome) homolog (human)	627.646	862.879	0.458285	1.37391	7.99078e-08		0
ENSMUSG00000032485	Scap	SREBF chaperone	21341.1	29311.9	0.457642	1.3733	6.82927e-07		0
ENSMUSG00000030281	Il17rc	interleukin 17 receptor C	346.2	475.929	0.457349	1.37302	0.0171714		0
ENSMUSG00000009687	Fxyd5	FXYD domain-containing ion transport regulator 5	222.941	306.673	0.456834	1.37253	0.00920697		0
ENSMUSG00000019590	Cyb561	cytochrome b-561	477.923	656.071	0.45661	1.37231	1.45033e-05		0
ENSMUSG00000027350	Chgb	chromogranin B	8870.5	12170.9	0.456316	1.37203	8.17243e-08		0
ENSMUSG00000068740	Celsr2	cadherin, EGF LAG seven-pass G-type receptor 2	2252.98	3091.48	0.45623	1.37195	0.000230134		0
ENSMUSG00000103310	Pcdha12	protocadherin alpha 12	31.63	43.4284	0.455743	1.37149	0.00860383		0
ENSMUSG00000020653	Klf11	Kruppel-like factor 11	718.652	988.248	0.455706	1.37145	0.00509367		0
ENSMUSG00000022671	Mzt2	mitotic spindle organizing protein 2	1625.52	2229.37	0.455502	1.37126	4.09588e-08		0
ENSMUSG00000034263	Ints14	integrator complex subunit 14	602.196	825.921	0.45498	1.37076	2.45225e-09		0
ENSMUSG00000049313	Sorl1	sortilin-related receptor, LDLR class A repeats-containing	8433.42	11555.3	0.453933	1.36977	4.50928e-08		0
ENSMUSG00000020228	Helb	helicase (DNA) B	281.428	386.119	0.453777	1.36962	1.39553e-05		0
ENSMUSG00000019982	Myb	myeloblastosis oncogene	74.3588	101.529	0.453437	1.3693	0.0140721		0
ENSMUSG00000032501	Trib1	tribbles pseudokinase 1	398.455	545.583	0.453124	1.369	7.33449e-05		0
ENSMUSG00000041075	Fzd7	frizzled class receptor 7	80.4446	110.108	0.452217	1.36814	0.000366151		0
ENSMUSG00000024665	Fads2	fatty acid desaturase 2	1528.64	2091.89	0.451956	1.36789	1.3962e-12		0
ENSMUSG00000059552	Trp53	transformation related protein 53	201.656	275.757	0.451211	1.36719	0.000947041		0
ENSMUSG00000048537	Phldb1	pleckstrin homology like domain, family B, member 1	340.026	463.902	0.451057	1.36704	0.000119083		0
ENSMUSG00000038545	Cul7	cullin 7	630.908	862.496	0.450933	1.36692	3.66963e-09		0
ENSMUSG00000042035	Igsf3	immunoglobulin superfamily, member 3	237.863	325.845	0.450408	1.36643	2.35924e-05		0
ENSMUSG00000002341	Ncan	neurocan	62.1863	85.2077	0.450077	1.36611	0.000112365		0
ENSMUSG00000070738	Dgkd	diacylglycerol kinase, delta	15585.7	21291.8	0.449837	1.36589	5.99684e-10		0
ENSMUSG00000021190	Lgmn	legumain	7035.93	9609.76	0.449688	1.36574	1.79144e-06		0
ENSMUSG00000033088	Triobp	TRIO and F-actin binding protein	389.714	533	0.449461	1.36553	9.38292e-05		0
ENSMUSG00000075028	Prdm11	PR domain containing 11	217.61	298.059	0.449363	1.36544	0.000288987		0
ENSMUSG00000010358	Ifi35	interferon-induced protein 35	370.349	506.404	0.449144	1.36523	0.00611336		1
ENSMUSG00000040084	Bub1b	BUB1B, mitotic checkpoint serine/threonine kinase	8728.81	11912.8	0.44904	1.36513	0.000669246		0
ENSMUSG00000000149	Gna12	guanine nucleotide binding protein, alpha 12	945.781	1290.8	0.448216	1.36435	3.02671e-11		0
ENSMUSG00000025289	Prdx4	peroxiredoxin 4	871.357	1186.4	0.447298	1.36348	0.0123909		0
ENSMUSG00000038151	Prdm1	PR domain containing 1, with ZNF domain	177.26	242.06	0.447112	1.36331	0.00271383		1
ENSMUSG00000034109	Golim4	golgi integral membrane protein 4	1329.56	1814.06	0.447081	1.36328	3.7354e-05		0
ENSMUSG00000073982	Rhog	ras homolog family member G	95.5188	130.064	0.446383	1.36262	0.0133529		0
ENSMUSG00000040669	Phc1	polyhomeotic-like 1 (Drosophila)	418.151	570.097	0.446229	1.36247	0.000116302		0
ENSMUSG00000023277	Twf2	twinfilin actin binding protein 2	843.388	1147.95	0.445874	1.36214	0.000112681		0
ENSMUSG00000044080	S100a1	S100 calcium binding protein A1	2588.65	3521.08	0.444741	1.36107	0.00254255		0
ENSMUSG00000009563	Tor2a	torsin family 2, member A	1909.78	2601.33	0.444215	1.36057	6.53315e-07		0
ENSMUSG00000021583	Erap1	endoplasmic reticulum aminopeptidase 1	5280.94	7183.75	0.443518	1.35992	4.00902e-09		1
ENSMUSG00000063531	Sema3e	sema domain, immunoglobulin domain (Ig), short basic domain, secreted, (semaphorin) 3E	368.799	501.556	0.443448	1.35985	1.01146e-06		0
ENSMUSG00000093910	Zfp853	zinc finger protein 853	52.8773	72.1959	0.443304	1.35971	0.0349151		0
ENSMUSG00000031314	Taf1	TATA-box binding protein associated factor 1	1076.93	1464.2	0.442907	1.35934	7.40405e-09		0
ENSMUSG00000002799	Jag2	jagged 2	2592.75	3527.94	0.442902	1.35934	0.000111943		0
ENSMUSG00000023026	Dip2b	disco interacting protein 2 homolog B	534.708	727.211	0.442585	1.35904	1.88832e-06		0
ENSMUSG00000031099	Smarca1	SWI/SNF related, matrix associated, actin dependent regulator of chromatin, subfamily a, member 1	1523.29	2069.58	0.442475	1.35893	8.82752e-06		0
ENSMUSG00000038816	Ctnnal1	catenin (cadherin associated protein), alpha-like 1	1705.12	2317.93	0.442245	1.35872	2.8322e-05		0
ENSMUSG00000030630	Fah	fumarylacetoacetate hydrolase	529.394	718.059	0.442043	1.35853	0.000370782		0
ENSMUSG00000048277	Syngr2	synaptogyrin 2	332.279	451.77	0.441727	1.35823	0.00520409		0
ENSMUSG00000024664	Fads3	fatty acid desaturase 3	280.654	381.574	0.440528	1.3571	7.23261e-06		0
ENSMUSG00000060716	Plekhh1	pleckstrin homology domain containing, family H (with MyTH4 domain) member 1	67.153	91.3251	0.440329	1.35691	0.000931316		0
ENSMUSG00000006800	Sulf2	sulfatase 2	2889.76	3922.44	0.43954	1.35617	5.21142e-07		0
ENSMUSG00000073139	Tmem185a	transmembrane protein 185A	4426.26	6002.37	0.439408	1.35605	2.55398e-10		0
ENSMUSG00000002279	Lmf1	lipase maturation factor 1	312.127	423.695	0.438144	1.35486	4.23573e-06		0
ENSMUSG00000026131	Dst	dystonin	3353.27	4542.48	0.437747	1.35449	0.000164374		0
ENSMUSG00000000378	Ccm2	cerebral cavernous malformation 2	1330.45	1802.55	0.437489	1.35425	3.97699e-07		0
ENSMUSG00000029710	Ephb4	Eph receptor B4	87.8922	119.348	0.437216	1.35399	0.000306882		0
ENSMUSG00000036459	Wtip	WT1-interacting protein	482.975	656.513	0.436992	1.35378	0.00128599		0
ENSMUSG00000025597	Klhl4	kelch-like 4	280.836	379.897	0.4367	1.3535	1.74464e-05		0
ENSMUSG00000002985	Apoe	apolipoprotein E	57965.8	78454.9	0.436678	1.35348	8.40696e-06		0
ENSMUSG00000036943	Rab8b	RAB8B, member RAS oncogene family	300.659	406.636	0.436142	1.35298	8.99615e-10		0
ENSMUSG00000017418	Arl5b	ADP-ribosylation factor-like 5B	2689.39	3639.09	0.435938	1.35279	2.84918e-07		0
ENSMUSG00000044934	Zfp367	zinc finger protein 367	955.286	1292.47	0.435838	1.3527	3.22329e-10		0
ENSMUSG00000024593	Megf10	multiple EGF-like-domains 10	317.126	429.328	0.43533	1.35222	4.30617e-05		0
ENSMUSG00000035781	R3hdm4	R3H domain containing 4	4627.52	6261.78	0.435203	1.3521	6.03909e-06		0
ENSMUSG00000029428	Stx2	syntaxin 2	564.424	765.108	0.434526	1.35147	6.94465e-05		0
ENSMUSG00000032827	Ppp1r9a	protein phosphatase 1, regulatory (inhibitor) subunit 9A	3067.8	4145.6	0.434471	1.35142	3.96536e-15		0
ENSMUSG00000014791	Elmo3	engulfment and cell motility 3	201.129	270.979	0.434395	1.35134	0.000148493		0
ENSMUSG00000029032	Arhgef16	Rho guanine nucleotide exchange factor (GEF) 16	63.7668	85.6997	0.434262	1.35122	0.0255873		0
ENSMUSG00000048796	Cyb561d1	cytochrome b-561 domain containing 1	242.372	328.042	0.434227	1.35119	5.84675e-06		0
ENSMUSG00000047407	Tgif1	TGFB-induced factor homeobox 1	101.885	138.038	0.434124	1.35109	0.0135035		0
ENSMUSG00000070737	Tmem35b	transmembrane protein 35B	134.913	181.756	0.433872	1.35085	0.00591675		0
ENSMUSG00000039952	Dag1	dystroglycan 1	641.48	866.89	0.433759	1.35075	1.1419e-05		0
ENSMUSG00000019848	Popdc3	popeye domain containing 3	224.222	302.366	0.433164	1.35019	0.000749561		0
ENSMUSG00000070509	Rgma	repulsive guidance molecule family member A	80.6746	109.293	0.432864	1.34991	0.00171106		0
ENSMUSG00000045917	Tmem268	transmembrane protein 268	779.445	1052.2	0.432798	1.34985	2.10694e-06		0
ENSMUSG00000031504	Rab20	RAB20, member RAS oncogene family	87.1875	117.37	0.432788	1.34984	0.0316026		0
ENSMUSG00000022971	Ifnar2	interferon (alpha and beta) receptor 2	343.533	463.631	0.432371	1.34945	6.80293e-05		1
ENSMUSG00000057716	Tmem178b	transmembrane protein 178B	448.989	606.491	0.432214	1.3493	0.00119119		0
ENSMUSG00000003534	Ddr1	discoidin domain receptor family, member 1	2775.78	3746.15	0.432088	1.34918	4.37473e-08		0
ENSMUSG00000052133	Sema5b	sema domain, seven thrombospondin repeats (type 1 and type 1-like), transmembrane domain (TM) and short cytoplasmic domain, (semaphorin) 5B	381.914	516.848	0.431773	1.34889	0.00878306		0
ENSMUSG00000018042	Cyb5r3	cytochrome b5 reductase 3	910.16	1227.05	0.431024	1.34819	1.5402e-07		0
ENSMUSG00000022136	Dnajc3	DnaJ heat shock protein family (Hsp40) member C3	833.408	1124	0.43084	1.34802	9.82022e-07		0
ENSMUSG00000006782	Cnp	2',3'-cyclic nucleotide 3' phosphodiesterase	658.851	889.104	0.430791	1.34797	2.63754e-07		0
ENSMUSG00000032754	Slc8b1	solute carrier family 8 (sodium/lithium/calcium exchanger), member B1	307.376	413.571	0.430449	1.34765	6.572e-05		0
ENSMUSG00000032500	Dclk3	doublecortin-like kinase 3	39.8864	53.9965	0.430265	1.34748	0.0280326		0
ENSMUSG00000045625	Pigz	phosphatidylinositol glycan anchor biosynthesis, class Z	611.714	827.734	0.430255	1.34747	0.00971452		0
ENSMUSG00000005089	Slc1a2	solute carrier family 1 (glial high affinity glutamate transporter), member 2	32448.8	43719.4	0.429947	1.34718	0.000107421		0
ENSMUSG00000032359	Ctsh	cathepsin H	1587.53	2135.54	0.429905	1.34715	0.000928807		0
ENSMUSG00000009418	Nav1	neuron navigator 1	435.596	586.935	0.429653	1.34691	9.52521e-05		0
ENSMUSG00000025358	Cdk2	cyclin-dependent kinase 2	54.1385	73.1545	0.429496	1.34676	0.0408454		0
ENSMUSG00000036620	Mgat4b	mannoside acetylglucosaminyltransferase 4, isoenzyme B	1043.7	1405.39	0.429297	1.34658	1.28032e-06		0
ENSMUSG00000041889	Shisa4	shisa family member 4	3461.86	4658.43	0.428799	1.34611	6.00385e-09		0
ENSMUSG00000028223	Decr1	2,4-dienoyl CoA reductase 1, mitochondrial	1709.76	2299.66	0.428388	1.34573	3.2141e-07		0
ENSMUSG00000032625	Thsd7a	thrombospondin, type I, domain containing 7A	1408.59	1896.14	0.428256	1.34561	2.62299e-05		0
ENSMUSG00000041577	Prelp	proline arginine-rich end leucine-rich repeat	511.048	688.183	0.427697	1.34508	0.000129945		0
ENSMUSG00000079003	Samd1	sterile alpha motif domain containing 1	462.989	623.707	0.427553	1.34495	1.4824e-05		0
ENSMUSG00000061981	Flot2	flotillin 2	668.231	897.884	0.427452	1.34486	6.82927e-07		1
ENSMUSG00000039450	Dcxr	dicarbonyl L-xylulose reductase	380.965	510.969	0.42734	1.34475	0.0127909		0
ENSMUSG00000030551	Nr2f2	nuclear receptor subfamily 2, group F, member 2	270.133	363.66	0.427193	1.34461	3.31378e-05		0
ENSMUSG00000024308	Tapbp	TAP binding protein	7784.65	10466.5	0.42697	1.34441	4.99348e-15		0
ENSMUSG00000020120	Plek	pleckstrin	257.018	345.222	0.426862	1.34431	2.87267e-06		0
ENSMUSG00000032392	Parp16	poly (ADP-ribose) polymerase family, member 16	163.712	220.861	0.426685	1.34414	0.00136263		0
ENSMUSG00000051678	Pcdhb6	protocadherin beta 6	197.267	265.376	0.426138	1.34363	0.000117607		0
ENSMUSG00000003872	Lin7b	lin-7 homolog B (C. elegans)	813.206	1090	0.426084	1.34358	0.00513789		0
ENSMUSG00000046982	Tshz1	teashirt zinc finger family member 1	423.806	569.77	0.425833	1.34335	6.61219e-06		0
ENSMUSG00000047766	Lrrc49	leucine rich repeat containing 49	1923.15	2582.52	0.42566	1.34319	6.51645e-12		0
ENSMUSG00000026674	Ddr2	discoidin domain receptor family, member 2	140.789	188.701	0.425642	1.34317	0.024405		0
ENSMUSG00000044033	Ccdc141	coiled-coil domain containing 141	2874.76	3863.25	0.425123	1.34269	4.29974e-06		0
ENSMUSG00000057137	Tmem140	transmembrane protein 140	391.73	527.221	0.425073	1.34264	0.0104321		0
ENSMUSG00000020175	Rab36	RAB36, member RAS oncogene family	274.06	368.243	0.424827	1.34241	0.0020654		0
ENSMUSG00000019894	Slc6a15	solute carrier family 6 (neurotransmitter transporter), member 15	1216.52	1632.78	0.424825	1.34241	1.09168e-08		0
ENSMUSG00000043487	Acot6	acyl-CoA thioesterase 6	61.3756	82.9099	0.424706	1.3423	0.0129634		0
ENSMUSG00000002617	Zfp40	zinc finger protein 40	649.926	873.407	0.424367	1.34198	1.13309e-06		0
ENSMUSG00000058135	Gstm1	glutathione S-transferase, mu 1	996.892	1339.21	0.424356	1.34197	0.00138606		0
ENSMUSG00000050382	Kif7	kinesin family member 7	25.3307	34.0577	0.424214	1.34184	0.0256246		0
ENSMUSG00000008393	Carhsp1	calcium regulated heat stable protein 1	420.98	564.741	0.424204	1.34183	1.5167e-06		0
ENSMUSG00000041736	Tspo	translocator protein	666.39	892.698	0.423955	1.3416	0.00152907		0
ENSMUSG00000037949	Ano10	anoctamin 10	401.357	538.467	0.423932	1.34158	4.94995e-07		0
ENSMUSG00000021068	Nin	ninein	1782.61	2391.39	0.423609	1.34128	7.0922e-06		0
ENSMUSG00000036606	Plxnb2	plexin B2	5216.09	6995.8	0.422799	1.34053	5.05759e-07		0
ENSMUSG00000024043	Arhgap28	Rho GTPase activating protein 28	195.82	261.963	0.422648	1.34039	0.00113894		0
ENSMUSG00000044566	Cage1	cancer antigen 1	56.3365	75.8848	0.422646	1.34038	0.0345959		0
ENSMUSG00000026939	Tmem141	transmembrane protein 141	1246.69	1668.34	0.422632	1.34037	0.00337328		0
ENSMUSG00000023156	Rpp14	ribonuclease P 14 subunit	1226.72	1643	0.422335	1.34009	4.24564e-07		0
ENSMUSG00000022978	Mis18a	MIS18 kinetochore protein A	81.7381	109.515	0.422331	1.34009	0.0369499		0
ENSMUSG00000008682	Rpl10	ribosomal protein L10	3714.9	4976.34	0.422127	1.3399	5.79171e-07		0
ENSMUSG00000003316	Glg1	golgi apparatus protein 1	2544.49	3409.19	0.4217	1.3395	2.03795e-05		0
ENSMUSG00000051652	Lrrc3	leucine rich repeat containing 3	37.336	49.9086	0.421133	1.33898	0.0275145		0
ENSMUSG00000042507	Elmsan1	ELM2 and Myb/SANT-like domain containing 1	246.988	331.158	0.421101	1.33895	0.000543246		0
ENSMUSG00000025555	Farp1	FERM, RhoGEF (Arhgef) and pleckstrin domain protein 1 (chondrocyte-derived)	829.295	1111.09	0.421091	1.33894	0.00186338		0
ENSMUSG00000003070	Efna2	ephrin A2	83.2522	111.373	0.421068	1.33892	0.00922073		0
ENSMUSG00000079659	Tmem243	transmembrane protein 243, mitochondrial	1361.4	1822.61	0.420966	1.33882	1.32417e-05		0
ENSMUSG00000037315	Jade3	jade family PHD finger 3	168.823	226.115	0.420922	1.33878	3.28472e-05		0
ENSMUSG00000001521	Tulp3	tubby-like protein 3	285.781	383.17	0.420898	1.33876	8.75513e-05		0
ENSMUSG00000002804	Nudt14	nudix (nucleoside diphosphate linked moiety X)-type motif 14	1325.17	1771.37	0.420867	1.33873	0.00454904		0
ENSMUSG00000019951	Uhrf1bp1l	UHRF1 (ICBP90) binding protein 1-like	1567.83	2099.85	0.420461	1.33836	2.55087e-07		0
ENSMUSG00000026821	Ralgds	ral guanine nucleotide dissociation stimulator	2473.72	3314.18	0.420316	1.33822	6.14765e-07		0
ENSMUSG00000025736	Jmjd8	jumonji domain containing 8	3775.65	5052.34	0.420312	1.33822	4.24193e-07		0
ENSMUSG00000070047	Fat1	FAT atypical cadherin 1	68.8335	92.2364	0.420295	1.3382	1.42332e-05		0
ENSMUSG00000078868	Gm14412	predicted gene 14412	99.8706	134.178	0.42026	1.33817	0.0439486		0
ENSMUSG00000032245	Cln6	ceroid-lipofuscinosis, neuronal 6	1486.84	1989.87	0.420141	1.33806	3.69073e-07		0
ENSMUSG00000038079	Tmem237	transmembrane protein 237	7987.36	10684.5	0.420046	1.33797	1.54063e-08		0
ENSMUSG00000049686	Orai1	ORAI calcium release-activated calcium modulator 1	186.13	247.975	0.419994	1.33792	0.00148433		1
ENSMUSG00000073096	Lrrc61	leucine rich repeat containing 61	1609.43	2156.26	0.419831	1.33777	1.47754e-05		0
ENSMUSG00000015647	Lama5	laminin, alpha 5	1582.27	2119.8	0.419771	1.33772	0.00319825		0
ENSMUSG00000023966	Rsph9	radial spoke head 9 homolog (Chlamydomonas)	212.94	284.352	0.419053	1.33705	0.0437695		0
ENSMUSG00000050730	Arhgap42	Rho GTPase activating protein 42	262.33	351.224	0.418657	1.33668	0.000320879		0
ENSMUSG00000021217	Tshz3	teashirt zinc finger family member 3	126.764	169.217	0.418563	1.3366	0.000421356		0
ENSMUSG00000026662	Sephs1	selenophosphate synthetase 1	1690.41	2259.68	0.418433	1.33648	1.08121e-10		0
ENSMUSG00000022309	Angpt1	angiopoietin 1	30.4678	40.6703	0.418223	1.33628	0.0391922		0
ENSMUSG00000045328	Cenpe	centromere protein E	422.82	566.928	0.418147	1.33621	0.00607519		0
ENSMUSG00000041977	Arhgef11	Rho guanine nucleotide exchange factor (GEF) 11	1609	2150.41	0.418071	1.33614	2.46904e-05		0
ENSMUSG00000030403	Vasp	vasodilator-stimulated phosphoprotein	1518.43	2028.29	0.418049	1.33612	2.75183e-06		0
ENSMUSG00000040596	Pogk	pogo transposable element with KRAB domain	1495.51	1998.45	0.417816	1.3359	1.16589e-08		0
ENSMUSG00000021306	Gpr137b	G protein-coupled receptor 137B	186.629	249.769	0.417142	1.33528	0.00137923		0
ENSMUSG00000041079	Rwdd2b	RWD domain containing 2B	371.135	494.449	0.417139	1.33528	0.000481325		0
ENSMUSG00000028184	Adgrl2	adhesion G protein-coupled receptor L2	452.699	604.634	0.416889	1.33505	4.83977e-08		0
ENSMUSG00000021557	Agtpbp1	ATP/GTP binding protein 1	37103.8	49526.9	0.416741	1.33491	1.41515e-06		0
ENSMUSG00000036256	Igfbp7	insulin-like growth factor binding protein 7	732.029	977.559	0.416698	1.33487	0.0139542		0
ENSMUSG00000021752	Kctd6	potassium channel tetramerisation domain containing 6	439.965	587.903	0.41658	1.33476	0.000672295		0
ENSMUSG00000036986	Pml	promyelocytic leukemia	337.457	451.48	0.416552	1.33473	0.00598781		1
ENSMUSG00000031565	Fgfr1	fibroblast growth factor receptor 1	668.893	894.43	0.416353	1.33455	1.30079e-05		0
ENSMUSG00000086316	2210013O21Rik	RIKEN cDNA 2210013O21 gene	1425.97	1900.38	0.416254	1.33446	0.000173361		0
ENSMUSG00000001039	B9d1	B9 protein domain 1	1347.82	1794.85	0.41625	1.33445	0.00129405		0
ENSMUSG00000027646	Src	Rous sarcoma oncogene	941.602	1257.23	0.416095	1.33431	5.18446e-06		1
ENSMUSG00000031539	Ap3m2	adaptor-related protein complex 3, mu 2 subunit	3265.95	4357.35	0.416036	1.33426	3.6847e-09		0
ENSMUSG00000032220	Myo1e	myosin IE	142.47	189.709	0.415548	1.33381	4.1611e-05		0
ENSMUSG00000034071	Zfp551	zinc fingr protein 551	245.768	328.346	0.415528	1.33379	2.7739e-05		0
ENSMUSG00000025868	Higd2a	HIG1 domain family, member 2A	5853.8	7797.48	0.41433	1.33268	1.97236e-06		0
ENSMUSG00000025777	Gdap1	ganglioside-induced differentiation-associated-protein 1	1430.26	1906.71	0.414226	1.33258	4.02353e-10		0
ENSMUSG00000025287	Acot9	acyl-CoA thioesterase 9	606.546	806.646	0.413584	1.33199	0.000303867		0
ENSMUSG00000040102	Klhl42	kelch-like 42	1297.47	1727.26	0.412951	1.33141	1.92665e-07		0
ENSMUSG00000028497	Hacd4	3-hydroxyacyl-CoA dehydratase 4	63.3518	84.331	0.412778	1.33125	0.0280594		0
ENSMUSG00000033460	Armcx1	armadillo repeat containing, X-linked 1	1406.49	1872.4	0.412558	1.33104	4.16055e-08		0
ENSMUSG00000078591	Hs3st4	heparan sulfate (glucosamine) 3-O-sulfotransferase 4	99.6832	132.889	0.41198	1.33051	0.00110792		0
ENSMUSG00000029185	Fam114a1	family with sequence similarity 114, member A1	131.073	173.845	0.411833	1.33038	0.0229986		0
ENSMUSG00000000957	Mmp14	matrix metallopeptidase 14 (membrane-inserted)	492.813	656.525	0.41178	1.33033	0.00018102		0
ENSMUSG00000024507	Hsd17b4	hydroxysteroid (17-beta) dehydrogenase 4	7563.22	10061.7	0.411707	1.33026	1.00758e-09		0
ENSMUSG00000055022	Cntn1	contactin 1	2270.39	3020.5	0.411688	1.33024	4.26102e-06		0
ENSMUSG00000038587	Akap12	A kinase (PRKA) anchor protein (gravin) 12	646.63	860.558	0.41166	1.33022	5.5735e-05		1
ENSMUSG00000051486	Pcdhb11	protocadherin beta 11	132.76	176.727	0.411046	1.32965	0.000933485		0
ENSMUSG00000024140	Epas1	endothelial PAS domain protein 1	699.902	930.823	0.410906	1.32952	0.000805263		0
ENSMUSG00000027676	Ccdc39	coiled-coil domain containing 39	339.93	452.893	0.410679	1.32931	0.001063		0
ENSMUSG00000062127	Cttnbp2nl	CTTNBP2 N-terminal like	227.339	302.618	0.410644	1.32928	4.41916e-06		0
ENSMUSG00000034613	Ppm1h	protein phosphatase 1H (PP2C domain containing)	10446	13888	0.41044	1.32909	0.000187235		0
ENSMUSG00000028958	Tmub1	transmembrane and ubiquitin-like domain containing 1	747.158	991.311	0.410262	1.32893	2.58906e-05		0
ENSMUSG00000020287	Mpg	N-methylpurine-DNA glycosylase	443.981	591.25	0.409908	1.3286	7.6276e-06		0
ENSMUSG00000079450	Cldn34c1	claudin 34C1	401.562	533.671	0.409703	1.32841	2.47179e-05		0
ENSMUSG00000000632	Sez6	seizure related gene 6	596.758	793.008	0.409083	1.32784	0.000418286		0
ENSMUSG00000038366	Lasp1	LIM and SH3 protein 1	8295.8	11018.9	0.408944	1.32771	2.09081e-07		0
ENSMUSG00000044229	Nxpe4	neurexophilin and PC-esterase domain family, member 4	170.864	226.539	0.40893	1.3277	5.27462e-05		0
ENSMUSG00000053024	Cntn2	contactin 2	191.127	253.737	0.408568	1.32737	0.000945699		0
ENSMUSG00000032017	Grik4	glutamate receptor, ionotropic, kainate 4	34.1897	45.2631	0.408488	1.32729	0.0254324		0
ENSMUSG00000007836	Hnrnpa0	heterogeneous nuclear ribonucleoprotein A0	1859.99	2469.11	0.408452	1.32726	6.70815e-05		0
ENSMUSG00000032458	Copb2	coatomer protein complex, subunit beta 2 (beta prime)	15096.6	20034.2	0.408153	1.32699	1.30934e-09		0
ENSMUSG00000038156	Spon1	spondin 1, (f-spondin) extracellular matrix protein	1374.95	1824.54	0.407873	1.32673	5.52801e-08		0
ENSMUSG00000037712	Fermt2	fermitin family member 2	2333.17	3098.56	0.407842	1.3267	6.67156e-08		0
ENSMUSG00000039910	Cited2	Cbp/p300-interacting transactivator, with Glu/Asp-rich carboxy-terminal domain, 2	1620.02	2149.97	0.407455	1.32634	1.12014e-09		0
ENSMUSG00000048478	Spata33	spermatogenesis associated 33	987.084	1311.77	0.407319	1.32622	0.0009377		0
ENSMUSG00000020277	Pfkl	phosphofructokinase, liver, B-type	37484.8	49701.4	0.406925	1.32586	2.00165e-05		0
ENSMUSG00000027349	Fam98b	family with sequence similarity 98, member B	370.948	492.14	0.405548	1.32459	0.000300056		0
ENSMUSG00000037703	Lzts3	leucine zipper, putative tumor suppressor family member 3	346.163	459.081	0.405357	1.32442	6.26265e-05		0
ENSMUSG00000074384	AI429214	expressed sequence AI429214	157.068	208.417	0.404948	1.32404	0.0126814		0
ENSMUSG00000044447	Dock5	dedicator of cytokinesis 5	72.6496	96.4386	0.404874	1.32397	0.0224233		0
ENSMUSG00000005410	Mcm5	minichromosome maintenance complex component 5	166.934	220.385	0.40469	1.3238	0.00701824		0
ENSMUSG00000005533	Igf1r	insulin-like growth factor I receptor	3630.33	4806.78	0.404669	1.32379	0.00261716		0
ENSMUSG00000047409	Ctdspl	CTD (carboxy-terminal domain, RNA polymerase II, polypeptide A) small phosphatase-like	440.046	584.168	0.404461	1.32359	0.000423206		0
ENSMUSG00000045594	Glb1	galactosidase, beta 1	314.178	415.042	0.404398	1.32354	0.000109851		0
ENSMUSG00000028194	Ddah1	dimethylarginine dimethylaminohydrolase 1	1172.39	1552.25	0.404265	1.32341	7.76703e-06		0
ENSMUSG00000031570	Plpp5	phospholipid phosphatase 5	613.718	813.31	0.404102	1.32326	7.09424e-06		0
ENSMUSG00000032300	1700017B05Rik	RIKEN cDNA 1700017B05 gene	353.684	469.091	0.403989	1.32316	0.0241042		0
ENSMUSG00000039831	Arhgap29	Rho GTPase activating protein 29	741.073	982.289	0.40384	1.32302	0.000210026		0
ENSMUSG00000024535	Snx24	sorting nexing 24	698.215	923.76	0.403536	1.32275	4.34462e-06		0
ENSMUSG00000029101	Rgs12	regulator of G-protein signaling 12	1235.92	1634.26	0.403313	1.32254	3.95017e-05		0
ENSMUSG00000034361	Cpne2	copine II	203.688	268.733	0.402399	1.3217	0.021843		0
ENSMUSG00000030731	Syt3	synaptotagmin III	791.561	1045.33	0.402036	1.32137	3.3403e-06		0
ENSMUSG00000003161	Sri	sorcin	1411.74	1863.87	0.401905	1.32125	0.000188264		0
ENSMUSG00000041891	Lman1	lectin, mannose-binding, 1	8178.92	10804.2	0.401528	1.32091	3.37959e-08		0
ENSMUSG00000040859	Bsdc1	BSD domain containing 1	8005.68	10571.6	0.401291	1.32069	4.4045e-08		0
ENSMUSG00000033272	Slc35a4	solute carrier family 35, member A4	1041.39	1376.5	0.401112	1.32052	3.87634e-07		0
ENSMUSG00000038400	Pmepa1	prostate transmembrane protein, androgen induced 1	2603.07	3438.47	0.400901	1.32033	0.000173245		0
ENSMUSG00000036959	Bcorl1	BCL6 co-repressor-like 1	83.687	110.407	0.400777	1.32022	0.00255381		0
ENSMUSG00000026640	Plxna2	plexin A2	1856.6	2450.93	0.400404	1.31988	0.000111809		0
ENSMUSG00000038732	Mboat1	membrane bound O-acyltransferase domain containing 1	298.958	394.598	0.400225	1.31971	0.0299955		0
ENSMUSG00000020598	Nrcam	neuronal cell adhesion molecule	5054.92	6670.07	0.399589	1.31913	7.00344e-05		0
ENSMUSG00000035270	Impg2	interphotoreceptor matrix proteoglycan 2	12872.3	16979.4	0.399523	1.31907	3.03043e-09		0
ENSMUSG00000050989	Selenon	selenoprotein N	673.16	888.43	0.399075	1.31866	1.631e-05		0
ENSMUSG00000103472	Pcdhga7	protocadherin gamma subfamily A, 7	134.582	177.598	0.398681	1.3183	0.00060611		0
ENSMUSG00000036461	Elf1	E74-like factor 1	152.385	201.034	0.398548	1.31818	0.000551055		0
ENSMUSG00000046572	Zfp518b	zinc finger protein 518B	387.566	511.615	0.398318	1.31797	3.8549e-06		0
ENSMUSG00000002885	Adgre5	adhesion G protein-coupled receptor E5	112.274	147.857	0.398043	1.31772	0.00760248		0
ENSMUSG00000028312	Smc2	structural maintenance of chromosomes 2	349.652	460.941	0.397994	1.31767	0.00010215		0
ENSMUSG00000022451	Twf1	twinfilin actin binding protein 1	4628.46	6102.19	0.397832	1.31753	1.54779e-09		0
ENSMUSG00000025268	Maged2	melanoma antigen, family D, 2	3227.75	4250.7	0.397791	1.31749	0.00065441		0
ENSMUSG00000039994	Timeless	timeless circadian clock 1	563.442	743.866	0.397724	1.31743	0.000370957		0
ENSMUSG00000038349	Plcl1	phospholipase C-like 1	531.395	700.521	0.397662	1.31737	3.76468e-07		0
ENSMUSG00000030255	Sspn	sarcospan	52.3463	68.9769	0.397515	1.31724	0.00651027		0
ENSMUSG00000049922	Slc35c1	solute carrier family 35, member C1	111.445	147.152	0.397422	1.31715	0.0178113		0
ENSMUSG00000045657	Pcdhb10	protocadherin beta 10	140.627	185.592	0.397403	1.31713	0.00425239		0
ENSMUSG00000050530	Fam171a1	family with sequence similarity 171, member A1	149.074	196.492	0.397004	1.31677	2.81094e-05		0
ENSMUSG00000026988	Wdsub1	WD repeat, SAM and U-box domain containing 1	1134.35	1492.48	0.396991	1.31676	1.13573e-06		0
ENSMUSG00000035235	Trim13	tripartite motif-containing 13	257.801	338.713	0.396896	1.31667	0.000384732		1
ENSMUSG00000078201	Tmem203	transmembrane protein 203	277.687	366.736	0.396735	1.31653	0.0156112		0
ENSMUSG00000049562	Ap5b1	adaptor-related protein complex 5, beta 1 subunit	113.317	149.315	0.396672	1.31647	0.000715265		0
ENSMUSG00000039246	Lyplal1	lysophospholipase-like 1	310.704	407.792	0.396494	1.31631	0.012867		0
ENSMUSG00000014303	Glis2	GLIS family zinc finger 2	817.278	1077.07	0.396173	1.31601	0.00105992		0
ENSMUSG00000038342	Mlxip	MLX interacting protein	71.6085	94.4471	0.395674	1.31556	0.0083045		0
ENSMUSG00000070436	Serpinh1	serine (or cysteine) peptidase inhibitor, clade H, member 1	559.059	735.186	0.395628	1.31552	0.00894591		0
ENSMUSG00000029030	Tprgl	transformation related protein 63 regulated like	6018.87	7912.67	0.395049	1.31499	3.88266e-08		0
ENSMUSG00000027291	Vps39	VPS39 HOPS complex subunit	2174.02	2859.32	0.39485	1.31481	7.15336e-08		0
ENSMUSG00000059714	Flot1	flotillin 1	4253.79	5590.21	0.394414	1.31441	1.27755e-05		1
ENSMUSG00000059970	Hspa2	heat shock protein 2	243.991	320.112	0.394386	1.31438	0.00196758		0
ENSMUSG00000049439	Cyp20a1	cytochrome P450, family 20, subfamily a, polypeptide 1	515.109	675.911	0.393661	1.31372	0.000846598		0
ENSMUSG00000041440	Gk5	glycerol kinase 5 (putative)	81.5247	107.567	0.393546	1.31362	0.0121792		0
ENSMUSG00000009614	Sardh	sarcosine dehydrogenase	691.512	907.128	0.393544	1.31362	9.64903e-05		0
ENSMUSG00000022895	Ets2	E26 avian leukemia oncogene 2, 3' domain	1078.62	1417.73	0.393497	1.31357	5.00044e-05		0
ENSMUSG00000055313	Pgbd1	piggyBac transposable element derived 1	73.9701	97.0026	0.393107	1.31322	0.0130486		0
ENSMUSG00000024942	Capn1	calpain 1	218.637	286.646	0.392873	1.31301	0.00202901		0
ENSMUSG00000042097	Zfp239	zinc finger protein 239	667.671	877.005	0.392261	1.31245	0.000331924		0
ENSMUSG00000037376	Trmt6	tRNA methyltransferase 6	973.619	1276.67	0.391578	1.31183	5.49834e-09		0
ENSMUSG00000039037	St6galnac5	ST6 (alpha-N-acetyl-neuraminyl-2,3-beta-galactosyl-1,3)-N-acetylgalactosaminide alpha-2,6-sialyltransferase 5	193.342	253.94	0.391281	1.31156	0.000120382		0
ENSMUSG00000044716	Dok7	docking protein 7	172.816	226.715	0.391207	1.31149	0.0101585		0
ENSMUSG00000020541	Tom1l1	target of myb1-like 1 (chicken)	115.917	152.002	0.391087	1.31138	0.0121786		0
ENSMUSG00000036957	Lrfn3	leucine rich repeat and fibronectin type III domain containing 3	249.471	327.841	0.391056	1.31135	0.000956151		0
ENSMUSG00000052302	Tbc1d30	TBC1 domain family, member 30	5762.49	7558.32	0.390979	1.31128	5.19932e-08		0
ENSMUSG00000024769	Cdc42bpg	CDC42 binding protein kinase gamma (DMPK-like)	252.027	330.576	0.390763	1.31109	0.00500867		0
ENSMUSG00000024601	Isoc1	isochorismatase domain containing 1	698.535	915.353	0.390166	1.31054	3.14555e-09		0
ENSMUSG00000056679	Gpr173	G-protein coupled receptor 173	92.7796	121.864	0.390078	1.31046	0.00566587		0
ENSMUSG00000029163	Emilin1	elastin microfibril interfacer 1	63.5562	83.52	0.38999	1.31038	0.0274309		0
ENSMUSG00000029729	Zkscan1	zinc finger with KRAB and SCAN domains 1	1052.56	1379.32	0.389602	1.31003	9.488e-05		0
ENSMUSG00000003644	Rps6ka1	ribosomal protein S6 kinase polypeptide 1	216.166	282.458	0.389564	1.31	0.000473395		0
ENSMUSG00000066643	Wdr35	WD repeat domain 35	1380.33	1808.5	0.389488	1.30993	5.60846e-09		0
ENSMUSG00000023032	Slc4a8	solute carrier family 4 (anion exchanger), member 8	4147.23	5433.8	0.389458	1.3099	0.000182669		0
ENSMUSG00000029461	Fam168a	family with sequence similarity 168, member A	8012.3	10496.8	0.389351	1.3098	1.74452e-05		0
ENSMUSG00000025314	Ptprj	protein tyrosine phosphatase, receptor type, J	295.124	386.956	0.389308	1.30977	0.00071996		1
ENSMUSG00000062937	Mtap	methylthioadenosine phosphorylase	241.404	315.986	0.389232	1.3097	0.000295232		0
ENSMUSG00000022094	Slc39a14	solute carrier family 39 (zinc transporter), member 14	2886.05	3781.65	0.388861	1.30936	1.02782e-06		0
ENSMUSG00000048668	Rhno1	RAD9-HUS1-RAD1 interacting nuclear orphan 1	342.42	448.934	0.38875	1.30926	0.000323552		0
ENSMUSG00000025912	Mybl1	myeloblastosis oncogene-like 1	746.868	976.006	0.388411	1.30895	0.00441696		0
ENSMUSG00000070287	Slc35g2	solute carrier family 35, member G2	1418.79	1855.56	0.388372	1.30892	0.000873168		0
ENSMUSG00000028673	Fuca1	fucosidase, alpha-L- 1, tissue	5619.94	7347.8	0.387507	1.30813	0.000596858		0
ENSMUSG00000022095	Fam160b2	family with sequence similarity 160, member B2	159.733	209.169	0.387125	1.30778	0.00375662		0
ENSMUSG00000068732	Tmem167b	transmembrane protein 167B	1763.65	2306.82	0.386865	1.30755	2.32993e-09		0
ENSMUSG00000078429	Ctdsp2	CTD (carboxy-terminal domain, RNA polymerase II, polypeptide A) small phosphatase 2	1099.26	1438	0.386849	1.30753	0.00356958		0
ENSMUSG00000051043	Gprc5c	G protein-coupled receptor, family C, group 5, member C	411.443	539.343	0.386626	1.30733	0.00108818		0
ENSMUSG00000006463	Zdhhc24	zinc finger, DHHC domain containing 24	456.762	598.186	0.386227	1.30697	3.92697e-05		0
ENSMUSG00000071531	Gprin2	G protein regulated inducer of neurite outgrowth 2	74.8596	98.1419	0.386108	1.30686	0.0443201		0
ENSMUSG00000052040	Klf13	Kruppel-like factor 13	2047.5	2676.41	0.385867	1.30664	0.00838344		0
ENSMUSG00000041423	Paqr6	progestin and adipoQ receptor family member VI	200.24	260.646	0.385685	1.30648	0.0392253		0
ENSMUSG00000060988	Galnt13	UDP-N-acetyl-alpha-D-galactosamine:polypeptide N-acetylgalactosaminyltransferase 13	698.435	912.582	0.385582	1.30639	1.14672e-05		0
ENSMUSG00000032908	Sgpp2	sphingosine-1-phosphate phosphotase 2	391.373	511.644	0.385571	1.30638	0.00056355		0
ENSMUSG00000055723	Rras2	related RAS viral (r-ras) oncogene 2	135.106	176.83	0.385564	1.30637	0.00161817		0
ENSMUSG00000039943	Plcb4	phospholipase C, beta 4	9031.32	11800.1	0.385354	1.30618	5.15627e-05		0
ENSMUSG00000026235	Epha4	Eph receptor A4	1130.96	1477.47	0.385158	1.306	0.000257059		0
ENSMUSG00000042444	Mindy2	MINDY lysine 48 deubiquitinase 2	4410.09	5760.05	0.385065	1.30592	1.13482e-08		0
ENSMUSG00000041420	Meis3	Meis homeobox 3	1004.38	1309.89	0.384934	1.3058	5.04345e-05		0
ENSMUSG00000035696	Rnf38	ring finger protein 38	1850.22	2417.16	0.384917	1.30579	6.34064e-06		0
ENSMUSG00000019055	Plod1	procollagen-lysine, 2-oxoglutarate 5-dioxygenase 1	1736.61	2269.94	0.384724	1.30561	6.88873e-05		0
ENSMUSG00000032413	Rasa2	RAS p21 protein activator 2	3111.73	4061.46	0.384535	1.30544	0.0108937		0
ENSMUSG00000098923	Tmem185b	transmembrane protein 185B	573.967	749.763	0.384445	1.30536	6.12541e-06		0
ENSMUSG00000076431	Sox4	SRY (sex determining region Y)-box 4	152.506	199.469	0.384428	1.30534	0.00174572		0
ENSMUSG00000032777	Gtf3c1	general transcription factor III C 1	3770.08	4921.96	0.384281	1.30521	8.58452e-06		0
ENSMUSG00000020284	1810043G02Rik	RIKEN cDNA 1810043G02 gene	1460.82	1907.71	0.384004	1.30496	1.59487e-05		0
ENSMUSG00000037815	Ctnna1	catenin (cadherin associated protein), alpha 1	1957.15	2554.87	0.383936	1.3049	1.78275e-07		0
ENSMUSG00000032477	Cdc25a	cell division cycle 25A	382.493	499.914	0.383789	1.30476	0.00432734		0
ENSMUSG00000021371	Mcur1	mitochondrial calcium uniporter regulator 1	149.649	195.653	0.383679	1.30466	0.0184679		0
ENSMUSG00000075704	Txnrd2	thioredoxin reductase 2	595.141	774.962	0.383536	1.30454	0.000138878		0
ENSMUSG00000042594	Sh2b3	SH2B adaptor protein 3	152.086	198.983	0.383473	1.30448	0.00104319		0
ENSMUSG00000048728	Zfp454	zinc finger protein 454	225.031	293.417	0.383449	1.30446	0.00370428		0
ENSMUSG00000044043	Pcdhb14	protocadherin beta 14	130.742	170.663	0.383307	1.30433	3.21076e-06		0
ENSMUSG00000046731	Kctd11	potassium channel tetramerisation domain containing 11	77.6833	102.008	0.383272	1.3043	0.0405767		0
ENSMUSG00000040037	Negr1	neuronal growth regulator 1	4174.03	5444.04	0.383137	1.30417	1.36098e-07		0
ENSMUSG00000038252	Ncapd2	non-SMC condensin I complex, subunit D2	1435.7	1875.69	0.383128	1.30417	1.3436e-05		0
ENSMUSG00000027803	Wwtr1	WW domain containing transcription regulator 1	255.567	333.508	0.382995	1.30405	4.56268e-06		0
ENSMUSG00000020098	Pcbd1	pterin 4 alpha carbinolamine dehydratase/dimerization cofactor of hepatocyte nuclear factor 1 alpha (TCF1) 1	887.676	1154.17	0.382962	1.30402	0.00650367		0
ENSMUSG00000002458	Rgs19	regulator of G-protein signaling 19	191.45	249.351	0.382892	1.30395	0.0428317		0
ENSMUSG00000028385	Snx30	sorting nexin family member 30	1064.71	1389.5	0.382487	1.30359	4.42934e-05		0
ENSMUSG00000019872	Smpdl3a	sphingomyelin phosphodiesterase, acid-like 3A	420.121	547.956	0.38227	1.30339	0.0337722		0
ENSMUSG00000010660	Plcd1	phospholipase C, delta 1	192.242	250.94	0.382062	1.3032	0.000368954		0
ENSMUSG00000026796	Fam129b	family with sequence similarity 129, member B	4127.67	5377.37	0.381988	1.30314	3.07874e-08		0
ENSMUSG00000045932	Ifit2	interferon-induced protein with tetratricopeptide repeats 2	468.902	612.148	0.381897	1.30305	0.00112865		1
ENSMUSG00000024913	Lrp5	low density lipoprotein receptor-related protein 5	163.431	213.447	0.381771	1.30294	0.00159516		0
ENSMUSG00000010307	Tmem86a	transmembrane protein 86A	734.689	957.534	0.381686	1.30286	0.00194289		0
ENSMUSG00000045665	Mfsd5	major facilitator superfamily domain containing 5	475.646	619.567	0.381528	1.30272	0.000100323		0
ENSMUSG00000030824	Nucb1	nucleobindin 1	3531.48	4603.97	0.381431	1.30263	1.30627e-07		0
ENSMUSG00000019823	Mical1	microtubule associated monooxygenase, calponin and LIM domain containing 1	461.265	599.493	0.381086	1.30232	0.00192765		0
ENSMUSG00000070565	Rasal2	RAS protein activator like 2	3117.34	4061.3	0.38108	1.30232	0.000120318		0
ENSMUSG00000027520	Zdbf2	zinc finger, DBF-type containing 2	43.3431	56.5803	0.380983	1.30223	0.00413396		0
ENSMUSG00000000567	Sox9	SRY (sex determining region Y)-box 9	76.4526	99.8221	0.380352	1.30166	0.00507877		0
ENSMUSG00000020023	Tmcc3	transmembrane and coiled coil domains 3	2366.94	3082.64	0.379972	1.30132	0.000793464		0
ENSMUSG00000054942	Miga1	mitoguardin 1	1141.7	1485.52	0.379728	1.3011	6.23638e-05		0
ENSMUSG00000027499	Pkia	protein kinase inhibitor, alpha	12367.2	16088.9	0.379714	1.30108	2.24051e-05		0
ENSMUSG00000035268	Pkig	protein kinase inhibitor, gamma	4633.85	6027.1	0.379709	1.30108	4.01814e-05		0
ENSMUSG00000068267	Cenpb	centromere protein B	1176.52	1531.08	0.379684	1.30106	1.1738e-09		0
ENSMUSG00000006005	Tpr	translocated promoter region, nuclear basket protein	11297.8	14698.7	0.379429	1.30083	3.57894e-05		0
ENSMUSG00000072663	Spef2	sperm flagellar 2	62.1547	80.3202	0.379176	1.3006	0.0337287		0
ENSMUSG00000015247	Nipsnap3b	nipsnap homolog 3B	1038.21	1347.38	0.3791	1.30053	0.0140156		0

## Sheet: Table S9
Table S9. Occurence of TF binding motifs in genomic loci associated with cluster 10.
Genomic location	Binding motif
	CRX	NR2E3	NRL	OTX2	PRDM1	RORB
chr1:134415237-134420795	1		1		1	3
chr1:135372421-135373420	1			1		1
chr1:136128644-136140770	6	4	2	2	2	2
chr1:155229453-155234504	2		1	1	1	2
chr1:171246475-171252512		1	2			2
chr1:172200636-172207008	2	1	1	2	2	3
chr1:172481997-172490534	3		2	3	2	4
chr1:190168729-190175829	2		1	1	1	4
chr1:191977263-191982561	1	2	1		1
chr1:36546749-36550944	2	1			1	1
chr1:4353696-4361517	1	1	4	1		1
chr1:74854105-74859053					1
chr1:75446818-75452241	1		5		1	1
chr1:75475305-75480430	2		3	2		2
chr1:87802826-87808829			3	2
chr10:118867035-118871090					1	1
chr10:127206196-127212061	1	1	1	2	1	3
chr10:127285233-127291502		1		1	1
chr10:128091996-128097899	1			1		1
chr10:128492577-128499676	5	3	1	1	4
chr10:17721920-17727370		1			4	1
chr10:20199373-20205532	1			2	2	2
chr10:21992985-21999127	5	2	3	1	2
chr10:25397955-25399776	1
chr10:25404570-25408935			2
chr10:42273884-42278727			1
chr10:62300507-62300989	1					1
chr10:62325871-62332896	4			3
chr10:71347125-71349274		1	1			1
chr10:78292285-78299264			2		4	4
chr10:78303675-78320978	3	4	3	3	2	1
chr10:79532226-79534109					1
chr10:79703884-79709094			1			5
chr10:79853118-79860788	1		3	1		2
chr10:79908365-79917621	3	3	1	2	4	2
chr10:79926064-79931140	1	3			1	1
chr10:79983540-79990441	3	2	1	2	2
chr10:80050044-80058352	3		3	3	2
chr10:80131730-80133351					1	1
chr10:80141152-80154214	2	1	2	1	2	3
chr10:80158399-80168515	1	2	2	3	1	7
chr10:80292346-80299601	2	1	3	2
chr10:80311328-80315380			3		1
chr10:80320095-80325648	1	1		1	1	1
chr10:80329251-80335980	1		1	1	3	2
chr10:80341589-80345891						1
chr10:80355222-80358572	1		1	1
chr10:80583782-80590666		2	4	1	1	2
chr10:80675449-80677401			1
chr10:80806141-80808823	1		1	1
chr10:80834292-80844605	1		2	3	3	2
chr10:81135222-81138951			2		1
chr10:81173127-81178014			1	2	3	1
chr10:81266571-81269401	1		1	2
chr10:81357272-81358174					1
chr10:81387660-81393704	2	2	1	2	2	2
chr10:81399861-81420920	7	1	9	3	5	3
chr10:81423989-81431440		1	2	1	1	1
chr10:81564051-81571104	3	1	2	3		3
chr10:99126893-99131432	2	1	4	2	2
chr11:101169741-101176593	2	3	1
chr11:101665012-101670070	2	1	1	3	2	1
chr11:102217097-102230752	1	2	1	1	7	4
chr11:103101049-103103562		2	1			1
chr11:109471352-109474317	1		3	2	1
chr11:115830746-115835071	1		1	1	3	1
chr11:116621186-116624470			2		1
chr11:116653300-116662574	2	2	3		4
chr11:116810964-116815832	1
chr11:117114611-117129930	3	1	4	2	5	6
chr11:117162019-117166399			2			3
chr11:117380064-117386817	3		3
chr11:119080880-119087602			1	1	3
chr11:120011657-120013833			2	1	1
chr11:120185355-120190303					2
chr11:120233350-120238216	1	1	2	1	1
chr11:120347727-120354070	1				4
chr11:120360747-120370094	1	1	6	3	2	5
chr11:19014020-19020933	2	1	3		6	1
chr11:23006966-23013168	4		1	2	1	2
chr11:24076110-24082179	1				1
chr11:3288633-3293511		2			2
chr11:3714157-3717925	1		2
chr11:3720472-3725906	4	2	1	2	1
chr11:49243718-49251268	2	2	2	1	3	1
chr11:5061173-5065727	2				1	3
chr11:57684872-57685537			1
chr11:59186431-59192109	1		1	1		2
chr11:60199671-60203768	1	3	1
chr11:60209059-60210791					1	4
chr11:60536186-60539472	1	1			1
chr11:63889098-63892479				1	2	1
chr11:63918431-63922592	1			1	1
chr11:67694909-67697679	3		1	2	1
chr11:69095120-69100329	1	2
chr11:69121301-69124204			1		1	1
chr11:69394906-69400157					2
chr11:69404178-69420458	1	2	3	3	3	3
chr11:69591023-69592885				1	1
chr11:69692914-69696196	2		1	2
chr11:69800794-69804563		1			2	1
chr11:69833822-69838863			1
chr11:70014921-70021544	4	1		3	1
chr11:70023692-70029122		2		2	2	1
chr11:72028988-72042673	4	4	2	1	7	3
chr11:72127602-72137040	1	1	2		3	1
chr11:75165883-75170701			1		1
chr11:77488885-77494259	1	2	1		1	1
chr11:78342667-78348431					1	1
chr11:78496654-78501980	1			1	2	4
chr11:85829807-85838724	2	2				1
chr11:86958982-86962827	1		1			3
chr11:86990492-86994123			1	2		1
chr11:87763300-87765801					1
chr11:88183758-88194163	3	1	5	2	1	2
chr11:97021242-97023137					1
chr11:97025489-97026170						1
chr11:97659560-97669822	1	2	2	4		1
chr11:97698657-97701012						1
chr11:98740563-98751202		2	1		1
chr11:98772836-98775450			1	1	1	1
chr11:98927555-98933270	1		1	2		3
chr11:98936000-98945152	1		1	1		1
chr12:108238790-108245192	2	2	1			3
chr12:108265836-108277038		3	2	2	1	3
chr12:110446154-110448036			1		1
chr12:111663992-111672944		1	3	3	2	1
chr12:111687203-111694297		1	1	2	3	5
chr12:112671028-112674607	1				1	1
chr12:112808046-112810106			1	1
chr12:112937598-112942291		1	1	1
chr12:15811806-15817424			4		1	1
chr12:3834903-3838413			2			1
chr12:83445531-83446269			1	1
chr12:86421503-86426048	1				1
chr12:86507127-86511305		1			1
chr13:117601747-117607423	2	1	2		2	1
chr13:23530979-23535840			1	1	2
chr13:44729562-44734442	1		1	1	1	2
chr13:49245106-49250384	2	1		3	3
chr13:54758009-54761146			1		1
chr13:54764498-54767033			1		1
chr13:54948633-54952541	1		1	2
chr13:63562599-63568605		1		1
chr13:83725577-83734001	1	1	2		3	1
chr14:105893113-105899153	1		1	1	2
chr14:21984797-21991038	1		1	1
chr14:33951168-33958651			4	1	1	1
chr14:48662180-48675422		4	2	1	6	1
chr14:55519317-55525847				3		3
chr14:58070578-58077268					1
chr14:60377906-60381559					1
chr14:64574132-64592175	4	3	4	3	4	3
chr14:70551744-70555238	1	1	2	1		1
chr15:101139397-101141621	1				1
chr15:103332874-103341259	1	1			1	1
chr15:31365007-31368525		1	1		4
chr15:59647123-59651891	1					3
chr15:73723186-73736291	2		2	1		2
chr15:73738087-73752309	1	1	3	2	2	2
chr15:76327387-76332187		1	1	2	1
chr15:76457262-76462400				1	2	1
chr15:76517550-76524216	1		3	1	1	1
chr15:76718244-76725196			2	2	2	1
chr15:79687111-79691577	1		1	1	3
chr15:81850840-81860128	3		2	5	2	4
chr15:86182605-86189293	2	5	2	2		1
chr15:96284600-96288793					1
chr15:98602365-98610368	1	3	2	1	2	1
chr15:98868053-98872767	3	1			1
chr15:98893444-98896374	1	1	1	1		2
chr15:98985125-98993343	1		1	2	1	2
chr16:17802591-17807808			1		1
chr16:33683972-33692509	1		1		7	1
chr16:38088047-38090424			1
chr17:23737434-23743141		1	2	1
chr17:24204712-24209784		1
chr17:24894413-24897355			2		2
chr17:25831998-25837362			2
chr17:26946305-26949350	1		2
chr17:28362451-28365636	2				1	1
chr17:28370899-28375037	2		1	2		2
chr17:33905562-33910149				2	1
chr17:33916033-33920791	1		2		2
chr17:34023801-34028245	2			2	3	1
chr17:34118205-34123055	1				2	1
chr17:34586711-34592951		2			2	1
chr17:34626656-34632627	1		3		1	2
chr17:34893987-34900025		1			1
chr17:35835218-35838368			1		1
chr17:35868370-35870627						1
chr17:39842873-39848952		1		1	1
chr17:45725992-45737302	2		1		3	4
chr17:46909423-46934383	8	5	6	11	1	6
chr17:47381639-47386748	3		1	2	1
chr17:47394308-47400661	2		1	5	3
chr17:47593297-47597568	2	3	1	2	1
chr17:56467591-56476720		2	1		2	1
chr17:56761613-56765303	1		1	2	1
chr17:71748254-71754019	2		3		1	2
chr17:84156023-84158194	2		2	1
chr17:85614951-85618820	1				2
chr18:24708590-24715006	3			1	2	1
chr18:35836794-35841938		1			1
chr18:35915179-35921779	1	3				2
chr18:65934689-65939690	2	2		1	1	1
chr18:65964198-65970227	1				3	4
chr18:82909362-82918238		2	2		2	3
chr19:10701041-10702021	1			1		2
chr19:3323130-3326801					1
chr19:3999652-4004250				1
chr19:4096581-4105441	3		3	4	4	4
chr19:4138248-4141406	1			1		1
chr19:42007617-42008242		1
chr19:42022375-42024592			1
chr19:46041801-46045880	2					1
chr19:46322003-46329683	2		1		1
chr19:5084516-5088990	2		1	1	1
chr19:53789006-53793826	3	2		1	1	3
chr19:5687722-5690725			1		1
chr19:5728472-5731810					1
chr19:5796681-5804216	3	1	2	1	1
chr19:5845498-5846955	1
chr19:6334955-6341896					1	1
chr19:8880213-8885552	2	2	1	5	1
chr19:8925227-8931632		2	1		2	4
chr2:105674610-105684360	1	2	2	1	2
chr2:116062142-116067593	1				4
chr2:118543955-118549817	1	1	1	1	2	3
chr2:129800051-129808582	5		1	3	3	3
chr2:146220609-146224330			1		1	1
chr2:151970067-151974648	1	1	3		1	3
chr2:153442750-153446405		3		1	2
chr2:156716610-156722689			1	1		3
chr2:165856636-165859675	1	1				1
chr2:165874909-165889314	2	2	1		1	1
chr2:166396521-166398642	1	2	1			2
chr2:167112057-167113048	1
chr2:167126220-167126860			1
chr2:167181824-167191010		2	1		1	2
chr2:168077580-168082095	2	2	1		1
chr2:18036796-18041540		2			4
chr2:180455582-180464387	1	1	3	2	4	4
chr2:180892571-180895042	1
chr2:181577387-181582232	1	2		1	2	1
chr2:25577022-25580010					1
chr2:26315056-26321509	1	1	1		4
chr2:29249970-29254089	1
chr2:30265513-30266160					2
chr2:30469431-30474773	1
chr2:30718698-30722536	2	2	1	1
chr2:32150587-32160246	3		2	1		1
chr2:32834473-32834768			1
chr2:37775020-37783667			2	1	1
chr2:37799154-37800397		1	1			1
chr2:68467894-68472622	1		2	1		1
chr2:79453960-79459866	2			1	3	2
chr2:84882433-84889395	1	1	1	2	1
chr2:92429626-92434478		2	1			2
chr2:94241036-94247248			1			3
chr3:10299513-10307005	3	2	2	4	3	1
chr3:17783791-17797315	4	3	3	2	5	2
chr3:55780070-55784140	2	1	1	2		1
chr3:87905912-87911068	1	1		1		1
chr3:88138570-88150745	3	3	2	2	3	2
chr3:89384069-89396751	4		4	2	2	4
chr3:8959049-8965172	1	1	2	1		4
chr3:95160261-95164050			1		1	1
chr3:96596095-96598698					2
chr4:117867972-117873937	2	3	1	2	1	2
chr4:119108286-119113108	3		1		2
chr4:128709460-128712626	2			1	2
chr4:130792080-130799541	1		1	2	2	1
chr4:130803821-130805380	2					1
chr4:132047770-132051838			1		2	1
chr4:132066140-132070851	3	1	1	2
chr4:132072939-132079619	1	1	4		4	2
chr4:133011190-133014588		1
chr4:133043005-133052305		2	4	1		4
chr4:133061396-133066191					1
chr4:133332715-133339600	3			7	2	2
chr4:140626290-140627271			1			1
chr4:141050717-141054629	2		1	1	1
chr4:144890982-144896530	1	2	2		1	1
chr4:148803921-148820447	2	1	1		6
chr4:148844536-148854467	2		5	1	3	1
chr4:148885821-148898089	1	1	4	3	3	1
chr4:148900184-148902516					1	1
chr4:148915008-148926863	5	2	3	1	4	1
chr4:148930047-148930487						1
chr4:148935765-148941662	1		2		1	1
chr4:149347329-149348858					2	2
chr4:150236539-150241827	1	2	2		3	1
chr4:152008564-152013219	1			1	1
chr4:152296940-152302801	3		1	1		2
chr4:152312657-152319218	2	1				3
chr4:152453506-152457356	2		4	1		1
chr4:152464003-152465366	2					2
chr4:154960321-154965511					4	1
chr4:154983614-154987169	1	1
chr4:155006080-155019674	2	3	3	1	1	2
chr4:155490835-155494956	2	1	1	1		1
chr4:155521993-155526065	1		3		1	1
chr4:40851169-40854724	1		1	1	3
chr4:48042713-48047832	2	1			4
chr4:62286067-62289886	1		1		1	1
chr4:63387936-63389727	1		1		1	1
chr5:103777866-103779228		1	1
chr5:108388367-108391443			2			2
chr5:114567199-114575383	1	1				2
chr5:115427544-115441666	3		4	3	4	3
chr5:116005743-116010523			2	1		5
chr5:118731048-118735288	1				2
chr5:123135373-123145419	2	1	2	2	1	1
chr5:124027262-124032400	2	2	1	2	3
chr5:124111935-124117024			1	1		1
chr5:124186864-124187594			1
chr5:124194019-124196992	2			1
chr5:125336619-125341526	1			1
chr5:130187363-130193114	4		1	4	3	4
chr5:137286982-137291107		2
chr5:139907072-139913388				1	2
chr5:139968791-139973635		3	2			1
chr5:142813582-142823890	4	2		1	1	2
chr5:146413207-146416940	2	2	3	1		1
chr5:44096548-44102137				2	1	1
chr5:72641411-72644855	2		1	3	1
chr5:88561079-88566127	1		3	1	2
chr6:115925838-115936867	4	1	1	2	1	2
chr6:119328841-119331239		1
chr6:124740390-124743458	1	1
chr6:124861081-124864174					1
chr6:124913464-124918452	1		1	1		1
chr6:125145193-125149338			1			1
chr6:125163944-125167301	1		2		1
chr6:131387314-131389060		2
chr6:145046483-145051097	2		2	1	1
chr6:145862507-145866893	1			2	1	1
chr6:29211236-29216504	2	1			1
chr6:30167232-30180699	6		4	2	2	3
chr6:55336146-55343726	1		1	1	5
chr6:83114982-83122400	1	1	2	1	2	1
chr6:83433597-83442055	5	3	2	2	2	1
chr6:83709479-83712696			1		1
chr6:91664272-91669060	5	1	2	2	1	1
chr6:91683312-91688531		1	1	1	1
chr6:91690343-91695302	1	1	1			1
chr6:97486084-97488774	3
chr7:100656834-100664393	2		4	5	2	1
chr7:108948216-108951842	1					2
chr7:126797411-126801460	3		1	1
chr7:126821831-126829746	1	2	4	1	3
chr7:126949403-126953002			3		2
chr7:127020903-127028254	1					2
chr7:132780593-132785921			3	1
chr7:132808853-132814212	1		4		2	1
chr7:133011074-133015880	5			2		1
chr7:141429091-141437804	2		2	3	1	2
chr7:142090024-142096201	1	2	1
chr7:15878019-15883040		1		1		1
chr7:15905502-15911238			2	6		1
chr7:16098352-16104307	1	1	2		1
chr7:16309075-16314722					2
chr7:19341916-19345510		2	2	1
chr7:19358966-19362206	1			2
chr7:19381537-19390802			2	2		2
chr7:19395304-19400408	1		1		1	2
chr7:24530055-24534413	1	1				1
chr7:25002651-25006162	1				1	1
chr7:25267076-25273779	1	1	1	1		1
chr7:25278318-25283102	1				1	1
chr7:28377948-28382638		1	1	1		1
chr7:28806801-28811719	2		1	2
chr7:30359741-30363427	1				1
chr7:35583961-35588182	2			1	3
chr7:37769041-37773771	1				1
chr7:38056591-38061997	1	2	1	1	2	1
chr7:4118970-4125808	1	1		3	2	3
chr7:4129242-4134224	1				1	1
chr7:4146865-4151928	1	2	2			1
chr7:44586501-44594241				2	3	1
chr7:45162198-45169001		1	1	1		1
chr7:45365917-45370769	1		1		1	1
chr7:45521785-45526530		3	3		2
chr7:45703491-45708586	2	1		1		2
chr7:45813361-45826023	1		4	3	5
chr7:45865887-45871269					4	2
chr7:4919389-4929655	5	1	3	1	2	3
chr7:6170149-6173218		1		2		1
chr7:80339267-80343612	1	1	2		1
chr7:80368989-80371881			1
chr7:82865248-82870283	1		1	1	2
chr7:99380845-99384998	2			1		1
chr7:99424010-99436278	1	1	3	1	2	3
chr8:105293184-105293628			1
chr8:119839508-119844757			2	4		4
chr8:120227451-120230524	2		1	2
chr8:120486128-120514444	4	4	3	5	8	5
chr8:120516391-120539811	5	4	4	5	6	2
chr8:120548283-120550118			1
chr8:120553392-120558716	3			2
chr8:120562660-120569406	1	1	2	3
chr8:120619310-120623766	2	1	3	2	2	3
chr8:121651059-121654064						1
chr8:124946033-124949924	1	1			1
chr8:126589784-126595346	1		2		1
chr8:12947858-12950039		1
chr8:13197594-13202030	2		1	1	2
chr8:13226447-13229275	1	3				1
chr8:13403059-13410408	3	3	1	2		1
chr8:13489855-13494662	2		1	1	1
chr8:26976295-26981036					1	1
chr8:34804860-34809832		2			1
chr8:4511743-4512929					1	1
chr8:70593685-70601669	1		2		1	4
chr8:70607021-70612028	1	2	2	1	1	2
chr8:70695394-70700635				1	3	1
chr8:70790735-70793358						1
chr8:71393119-71397649	1	1		2
chr8:71461161-71465610			1	1	2
chr8:71565327-71571362			1		2	2
chr8:71668515-71671899			2	1
chr8:84661284-84665865		1		1	2
chr8:84949452-84951616	3	1		2
chr8:84975986-84981638	2	1	1
chr8:95303561-95307612	1			2
chr8:95327985-95332710	2			2	1
chr9:106367023-106374261			1	1	1	1
chr9:106447170-106465996	5	1	2	4	2	3
chr9:106471198-106477776	2		1	1	3	2
chr9:107655932-107669782	1	2	5	2		2
chr9:107674888-107683009	1	2	1	2	1
chr9:107697055-107699309	2		2	1	1
chr9:107706590-107711211			1		1	2
chr9:109081971-109084015	2	1	1	1	1
chr9:110458378-110462506	2		3	1
chr9:121383046-121384330	1			1
chr9:43743604-43750475	2		1	1	2	4
chr9:44066999-44079547	2	5	3	2	3
chr9:44084068-44088469			2	3	4
chr9:44482602-44490532	5	1		2	6	1
chr9:45426234-45432877	1	1	1		2	1
chr9:50697480-50699641	2
chr9:57071952-57077638	2	1			1
chr9:57939717-57945587			1		1	1
chr9:59655719-59662087	1	1	1	2	2	3
chr9:59946841-59953195			4		1	1
chr9:62340650-62345791		1	1		1
chr9:62363178-62370067			3		1	4
chr9:62531859-62537350	2	1	2	1
chr9:64931805-64936629			1			2
chr9:64947921-64952827	1			1	1	1
chr9:75306561-75314717	1		3	1	2	2
chrX:12076585-12081620	1				1
chrX:12086785-12092615	2		2	1

## Sheet: Table S10
Table S10. Genomic coordinates of 268 super-enhancers predicted by ROSE.
Super-enhancer loci ROSE
Location	Start	End
chr11	107193601	107474199
chr18	42693401	42947999
chr8	120241801	120480799
chr6	97335001	97569199
chr13	46803201	47006199
chr15	31238601	31435599
chr12	83285601	83481999
chr14	48676201	48866199
chr5	103652401	103841799
chr9	45572401	45759799
chr5	100096601	100276999
chr5	139833401	140010399
chr11	94109401	94278199
chr5	115949201	116117799
chr11	117491201	117658199
chr17	49120601	49286799
chr13	44574001	44739199
chr10	41527201	41690999
chr8	126583001	126743999
chr11	18871401	19031399
chr9	62359001	62513799
chr4	140024801	140174599
chr10	69357801	69507399
chr11	90156401	90303399
chr10	119040601	119186999
chr15	86503201	86648799
chr14	60058401	60203399
chr17	66356801	66499399
chr10	118535401	118677399
chr6	82736401	82876599
chr9	43729401	43869199
chr4	140519001	140658599
chr11	108219201	108358399
chr2	5567001	5705599
chr8	81692401	81830799
chr12	86431801	86569799
chr4	148840601	148978199
chr7	117387001	117524599
chr19	45224401	45360599
chr11	57659001	57792199
chr4	133342601	133474599
chr9	83535001	83666199
chr9	45981601	46108399
chr16	35352401	35477599
chr3	15124401	15247399
chr12	86887201	87010199
chr2	156866201	156987599
chr7	37362201	37482399
chr8	57528201	57648199
chr10	106642801	106762599
chr12	85381201	85499599
chr5	146328601	146446399
chr18	32342201	32459599
chr15	86742801	86859199
chr2	167068001	167182999
chr6	86495001	86608999
chr9	63020401	63134199
chr11	117363401	117476999
chr3	8977001	9086399
chr7	66143601	66252599
chr12	108381001	108489799
chr1	86471601	86580199
chr11	88636401	88744399
chr7	117537401	117644999
chr5	23153801	23261399
chr14	17603601	17710799
chr2	91346201	91452799
chr3	138750801	138856599
chr17	84091601	84196599
chr4	149742801	149845599
chr18	82747801	82849799
chr4	144868801	144970599
chr4	63412201	63513799
chr6	116068801	116170399
chr13	42664001	42763599
chr10	25356201	25455799
chr6	83169001	83268399
chr6	142912401	143011599
chr7	80604601	80703599
chr12	86606201	86704399
chr6	91639001	91736599
chr4	120596401	120693799
chr4	133024401	133121599
chr13	55135601	55232399
chr7	73565401	73661999
chr4	129744601	129838599
chr10	80424601	80517199
chr4	106807401	106899999
chr12	17702601	17795199
chr9	122018201	122109799
chr9	88269601	88361199
chr6	137632201	137723599
chr2	5035801	5126199
chr6	38181801	38270799
chr9	49701601	49790399
chr6	3898801	3986799
chr11	86891601	86979599
chr14	21755201	21843199
chr6	31524401	31611799
chr18	65490001	65577199
chr7	38004401	38091399
chr4	102721601	102807999
chr4	85292601	85378799
chr7	99392001	99476399
chr18	12624001	12708199
chr18	35908601	35992799
chr9	45472801	45556399
chr19	3292201	3374999
chr3	87087401	87169999
chr9	58545401	58627399
chr19	24127201	24209199
chr3	104506401	104588199
chr7	81193201	81274999
chr15	101032201	101112599
chr9	121282201	121361599
chr11	116350601	116429599
chr9	106286601	106364999
chr11	84136801	84214999
chr1	134041801	134119799
chr5	146748601	146826399
chr5	134278001	134354999
chr18	84034601	84110599
chr4	133697401	133773399
chr11	80280001	80354599
chr12	117582801	117656999
chr17	29945201	30019199
chr9	107689801	107763399
chr16	38913401	38986799
chr11	63839601	63912799
chr7	34289201	34362399
chr18	61310601	61383599
chr7	82838601	82910999
chr4	53444201	53516599
chr5	116513201	116584999
chr11	94309801	94381399
chr5	65745201	65816599
chr12	3818201	3888599
chr8	64620001	64689599
chr10	76934801	77003399
chr10	62261001	62328999
chr12	108219001	108286999
chr3	126602201	126669999
chr8	106939601	107007199
chr7	34622201	34689799
chr9	29419801	29487199
chr5	115353601	115420599
chr14	69920401	69987199
chr1	191711801	191778399
chr15	102357801	102424199
chr9	48207401	48272799
chr3	96065801	96130999
chr11	88089001	88154199
chr3	122021001	122085999
chr5	117129601	117194599
chr4	43049401	43113999
chr8	90899801	90963799
chr2	32797201	32860999
chr2	104439601	104503199
chr14	34606001	34667799
chr3	35714601	35776399
chr4	117803801	117865399
chr11	67624801	67685399
chr9	72626601	72686999
chr10	78273801	78334199
chr1	39413601	39473799
chr3	36599001	36659199
chr8	36232801	36292799
chr5	121216601	121276199
chr1	178351401	178410999
chr13	97043601	97102999
chr15	80692801	80752199
chr12	50593001	50651999
chr9	50675001	50733799
chr18	20875401	20933599
chr7	108946401	109004599
chr2	136708801	136765999
chr12	117673401	117729199
chr2	6362201	6417599
chr3	51349601	51404599
chr18	77687001	77741999
chr7	35562801	35617399
chr8	92842601	92896399
chr12	73789601	73843199
chr17	84893001	84945999
chr11	101603201	101655999
chr11	72072001	72124599
chr1	180747201	180799399
chr4	149275401	149327199
chr6	90967401	91018799
chr2	154379001	154430199
chr19	53282601	53333799
chr5	34565801	34616799
chr17	45674201	45724799
chr15	96502401	96552999
chr1	36452201	36502599
chr10	67893001	67943399
chr8	13489601	13539799
chr9	40314001	40364199
chr1	155205801	155255199
chr9	83747001	83795999
chr5	105403401	105451999
chr17	46852201	46900799
chr6	22312801	22361199
chr4	155500201	155548399
chr8	119788801	119836799
chr14	60341801	60389399
chr5	148955401	149001599
chr11	98744401	98789799
chr10	118864001	118909199
chr14	70258601	70303599
chr5	92225201	92269999
chr2	148858201	148902599
chr15	9078601	9122599
chr11	78774401	78818399
chr12	78989801	79033399
chr6	125061601	125104799
chr8	84776801	84818599
chr18	81915001	81955999
chr2	154764601	154805599
chr11	102205801	102245999
chr13	119721001	119760599
chr10	63029201	63068399
chr11	97264201	97303399
chrX	12074201	12113199
chr1	134546001	134584599
chr9	94678201	94716599
chr7	133093401	133131599
chr8	124746601	124784599
chr10	117971201	118008599
chr15	68938401	68975599
chr11	119096401	119133199
chr19	41990001	42025999
chr11	20827201	20862999
chr1	97623801	97659399
chr4	149540201	149575599
chr1	132701601	132736999
chr10	99113201	99148599
chr9	32020001	32053599
chr7	6159001	6191999
chr4	152461801	152494199
chr7	16391801	16423999
chr7	16288801	16319399
chr11	88856401	88886599
chrX	13214801	13244399
chr13	117587801	117616599
chr2	30686001	30714599
chr17	23692601	23720599
chr11	60093601	60121199
chr3	105692801	105719599
chr10	22005601	22030999
chr13	54940801	54965999
chr2	90867601	90891799
chr12	52486401	52510399
chr13	107878801	107902599
chr3	10285401	10308399
chr11	69589601	69611799
chr10	121754401	121775599
chr15	7113401	7134199
chr11	109459401	109479999
chr2	37685201	37704999
chr15	66897201	66916799
chr10	81554201	81573199
chr9	121679801	121698399
chr5	135792201	135807999
chr19	28001601	28016199
chr11	77683001	77693399
chr1	177257001	177266199
chr14	19415601	19419799

[truncated: 1 more sheets: Table S11]
